# Supplementary material for: The relationship between job crafting and professional identity among primary and secondary school physical education teachers: a chain mediation analysis
Source: Front Psychol. 2026 Jun 18;17:1864147. doi: 10.3389/fpsyg.2026.1864147 (PMC13322923; doi:10.3389/fpsyg.2026.1864147)
Supplement: Supplementary file 1 [file Table_1.XLSX]

## Sheet: Sheet1
序号	年龄	工作重塑_1	工作重塑_2	工作重塑_3	工作重塑_4	重塑_总分	工作重塑_均分	积极心理资本_1	积极心理资本_2	积极心理资本_3	积极心理资本_4	积极心理资本_5	积极心理资本_6	积极心理资本_7	积极心理资本_8	积极心理资本_9	积极心理资本_10	积极心理资本_11	积极心理资本_12	积极心理资本_13	积极心理资本_14	积极心理资本_15	积极心理资本_16	积极心理资本_17	积极心理资本_18	积极心理资本_19	积极心理资本_20	积极心理资本_21	积极心理资本_22	积极心理资本_23	积极心理资本_24	积极心理资本_25	积极心理资本_26	积极心理资本_总分	积极心理资本_均分	工作压力_1	工作压力_2	工作压力_3	工作压力_总分	工作压力_均分	职业认同_1	职业认同_2	职业认同_3	职业认同_4	职业认同_5	职业认同_6	职业认同_7	职业认同_8	职业认同_9
1	23	3	2	3	4	12	3	5	3	5	4	6	3	4	3	5	5	4	4	4	5	5	4	5	5	4	5	6	6	6	4	6	7	123	4.73	4	3	4	11	3.67	3	3	3	3	3	3	2	2	3
2	42	2	3	3	3	11	2.75	4	5	4	5	4	5	4	5	4	4	4	4	3	4	4	3	4	5	5	2	5	2	5	3	3	3	103	3.96	4	4	3	11	3.67	4	2	2	3	3	2	2	3	3
3	23	3	3	4	4	14	3.5	3	4	4	3	5	4	5	4	4	5	3	4	5	4	3	5	4	3	4	4	4	4	4	5	3	4	104	4	4	3	2	9	3	4	5	4	5	4	4	4	4	4
4	30	3	3	3	4	13	3.25	3	4	5	5	4	4	3	5	3	5	2	3	4	3	3	3	4	3	4	3	4	4	5	4	4	3	97	3.73	4	3	4	11	3.67	5	5	3	4	4	4	4	3	4
5	34	5	5	3	5	18	4.5	6	5	5	5	4	5	6	6	6	4	4	5	6	7	5	4	4	4	3	3	5	4	5	5	4	4	124	4.77	2	3	4	9	3	3	4	3	2	4	3	4	4	2
6	56	3	3	3	3	12	3	4	5	5	7	6	7	4	6	3	5	4	5	5	6	5	5	5	6	4	6	4	6	6	6	6	6	137	5.27	2	2	2	6	2	3	4	3	3	3	3	3	2	3
7	25	4	2	3	3	12	3	4	4	3	4	3	4	3	4	2	5	3	4	4	5	3	5	4	4	3	6	3	4	4	5	3	5	101	3.88	3	4	3	10	3.33	3	2	3	4	3	3	3	3	4
8	55	3	2	2	2	9	2.25	3	5	5	3	3	4	3	4	4	3	2	3	6	3	3	5	3	3	3	4	3	3	3	2	2	5	90	3.46	5	5	5	15	5	3	1	3	2	1	2	2	2	2
9	27	3	4	4	3	14	3.5	6	6	5	5	5	6	6	6	6	5	7	5	7	5	5	5	5	5	6	6	6	7	5	6	3	5	144	5.54	4	3	3	10	3.33	4	4	4	3	3	4	3	4	4
10	37	3	3	4	3	13	3.25	4	6	5	4	3	3	4	4	3	4	4	4	4	4	5	6	4	6	3	5	4	6	4	5	5	6	115	4.42	4	4	3	11	3.67	2	3	3	3	2	3	3	2	2
11	43	3	3	3	3	12	3	3	3	3	5	4	3	2	5	3	3	4	3	4	4	4	4	4	4	4	4	5	4	4	4	4	5	99	3.81	4	4	3	11	3.67	3	4	3	4	3	3	3	3	4
12	39	2	2	3	3	10	2.5	4	5	5	5	4	5	4	5	4	6	4	5	4	4	3	3	2	3	4	4	4	4	2	4	4	4	105	4.04	4	4	3	11	3.67	3	4	3	3	3	3	4	4	3
13	29	2	2	2	2	8	2	3	3	4	3	3	4	6	4	5	2	4	4	4	4	2	5	4	5	5	4	4	3	4	2	4	3	98	3.77	4	5	5	14	4.67	3	3	3	3	3	4	3	3	2
14	46	3	4	4	4	15	3.75	5	5	6	5	6	4	5	6	5	4	4	7	6	4	4	3	5	3	5	4	5	5	5	4	5	4	124	4.77	3	3	3	9	3	3	4	4	5	3	4	4	4	3
15	36	3	4	4	4	15	3.75	2	3	4	4	4	4	4	3	4	3	3	5	3	5	3	3	5	3	5	4	4	3	5	3	5	4	98	3.77	5	3	4	12	4	3	3	2	3	3	3	3	3	3
16	57	4	4	3	4	15	3.75	3	4	5	4	5	4	4	4	4	4	4	4	4	4	4	6	2	6	4	5	5	5	3	6	3	6	112	4.31	3	2	3	8	2.67	4	3	4	4	4	5	4	4	3
17	50	4	4	4	3	15	3.75	6	5	5	4	5	4	6	4	4	4	6	4	5	3	6	3	5	4	5	4	4	4	5	5	4	4	118	4.54	2	2	3	7	2.33	4	4	3	3	3	4	3	3	3
18	28	3	2	2	3	10	2.5	4	3	3	3	3	5	3	4	5	4	3	5	4	4	3	4	3	3	4	4	3	3	5	3	3	5	96	3.69	4	4	4	12	4	3	3	3	2	4	4	2	5	2
19	53	4	4	5	4	17	4.25	3	6	5	7	6	6	4	7	6	4	5	7	6	7	5	4	6	5	5	4	5	5	6	6	3	6	139	5.35	3	4	3	10	3.33	4	3	2	5	2	2	3	2	4
20	59	3	3	3	3	12	3	5	5	5	4	5	6	5	4	5	4	4	5	5	7	3	4	5	4	4	4	3	4	3	5	3	3	114	4.38	4	4	3	11	3.67	3	4	3	3	3	3	4	4	3
21	47	3	4	4	3	14	3.5	4	3	4	4	4	4	5	4	2	3	5	3	3	3	5	4	4	5	3	5	3	3	5	6	6	5	105	4.04	4	4	4	12	4	3	3	4	3	4	4	3	4	3
22	52	4	4	4	3	15	3.75	4	3	5	3	3	4	5	4	5	4	2	3	4	3	4	6	3	5	3	5	3	4	5	4	4	4	102	3.92	3	3	3	9	3	3	2	3	3	3	3	3	3	3
23	55	2	1	1	2	6	1.5	5	5	4	4	5	3	6	4	6	3	6	3	6	5	4	5	5	5	4	4	4	7	5	4	5	5	122	4.69	3	3	3	9	3	3	2	3	2	2	2	2	3	3
24	51	4	4	4	4	16	4	4	4	3	3	4	2	3	3	4	4	4	3	5	2	4	4	4	3	4	3	3	4	3	3	5	5	93	3.58	3	3	4	10	3.33	2	4	2	3	4	3	4	3	3
25	50	4	4	2	4	14	3.5	5	5	4	5	5	5	5	4	5	6	5	6	5	4	5	6	6	5	6	6	5	5	6	5	4	5	133	5.12	3	3	3	9	3	3	5	3	5	4	4	3	4	4
26	47	3	3	3	3	12	3	3	6	3	5	5	6	4	5	2	5	4	4	2	6	5	5	4	3	5	3	5	4	5	3	5	2	109	4.19	4	3	3	10	3.33	3	4	3	3	2	2	3	2	4
27	55	4	4	3	3	14	3.5	5	6	4	5	4	5	4	6	5	5	5	4	5	4	5	4	5	5	4	3	5	4	4	6	4	4	120	4.62	4	4	4	12	4	4	3	3	4	3	3	3	4	4
28	29	5	5	5	5	20	5	2	6	6	5	5	5	4	6	5	5	4	6	5	5	6	4	5	5	5	3	5	5	5	5	3	5	125	4.81	2	2	2	6	2	3	4	5	4	4	4	4	5	4
29	35	3	3	3	2	11	2.75	3	5	5	5	4	4	4	4	5	3	4	3	4	4	4	3	3	5	5	3	4	3	4	4	4	5	104	4	4	4	3	11	3.67	3	3	3	2	4	4	3	3	3
30	35	3	2	3	3	11	2.75	4	5	5	4	4	4	4	2	4	4	3	4	4	5	3	3	4	3	4	3	3	2	3	4	3	4	95	3.65	3	3	4	10	3.33	4	4	3	3	4	3	3	2	4
31	28	3	2	3	3	11	2.75	3	3	2	5	3	3	2	3	2	3	3	3	2	3	4	4	4	4	4	3	4	3	5	3	4	4	86	3.31	4	5	5	14	4.67	3	3	3	3	3	3	2	3	4
32	39	4	4	4	4	16	4	4	5	5	4	5	4	4	4	4	4	4	5	5	4	5	4	4	5	4	4	4	4	5	5	4	5	114	4.38	3	3	3	9	3	4	5	4	4	3	4	4	4	4
33	39	2	2	3	4	11	2.75	3	3	3	4	3	2	3	5	2	3	3	3	3	3	2	5	3	3	3	4	2	4	3	4	3	4	83	3.19	3	4	4	11	3.67	3	4	3	4	2	3	3	3	3
34	28	4	4	3	2	13	3.25	6	3	4	2	5	3	4	4	5	4	3	3	4	3	6	4	4	4	5	4	3	5	3	6	4	4	105	4.04	4	4	3	11	3.67	3	2	3	4	3	4	3	3	3
35	38	3	4	4	3	14	3.5	4	2	4	5	5	4	3	4	3	6	3	3	5	3	5	4	5	4	6	4	5	6	6	4	5	4	112	4.31	4	3	4	11	3.67	3	3	3	4	3	4	3	3	4
36	56	5	4	4	3	16	4	4	4	4	5	5	3	4	5	4	4	5	5	4	5	5	4	5	5	5	4	5	4	4	5	3	4	114	4.38	3	4	4	11	3.67	3	3	5	3	4	5	3	4	2
37	31	2	4	2	3	11	2.75	3	3	4	2	3	2	4	3	5	3	3	3	4	3	4	3	5	4	5	4	3	4	5	4	3	3	92	3.54	4	4	4	12	4	2	3	4	2	3	4	3	3	3
38	45	3	3	3	3	12	3	5	5	5	4	5	5	5	2	4	3	4	3	5	3	4	4	5	4	4	6	5	5	5	4	6	5	115	4.42	3	3	4	10	3.33	4	4	4	4	4	4	4	4	4
39	34	3	4	3	4	14	3.5	5	4	4	5	5	3	4	5	5	4	4	4	6	3	6	6	4	6	5	5	4	5	5	7	5	5	124	4.77	3	4	3	10	3.33	4	3	4	4	3	4	4	3	3
40	36	4	2	3	3	12	3	2	2	3	3	2	3	2	3	2	2	4	2	4	1	4	4	4	3	5	5	3	3	4	5	5	4	84	3.23	4	5	4	13	4.33	3	3	2	3	3	3	2	2	3
41	23	3	4	4	3	14	3.5	4	5	4	6	4	4	5	7	5	6	5	6	4	6	5	7	4	6	4	6	4	7	4	5	4	6	133	5.12	4	3	5	12	4	3	2	2	3	3	3	3	2	3
42	49	3	4	3	4	14	3.5	3	4	4	4	3	3	4	6	4	4	6	4	4	5	3	4	4	4	4	4	3	3	4	5	2	4	102	3.92	2	3	3	8	2.67	2	3	3	4	3	3	4	4	4
43	29	4	4	3	4	15	3.75	3	4	5	5	5	4	5	4	4	6	5	5	5	5	3	4	5	4	4	4	4	4	4	5	5	5	116	4.46	3	2	4	9	3	3	4	3	4	4	4	3	3	3
44	32	3	3	1	2	9	2.25	4	4	4	6	5	5	4	5	3	4	4	5	3	4	4	4	5	6	3	5	4	4	4	6	2	5	112	4.31	3	4	3	10	3.33	2	4	3	3	3	3	3	4	2
45	44	3	4	4	4	15	3.75	5	5	4	5	6	6	5	5	4	5	5	5	5	4	4	5	3	5	5	4	4	5	6	5	4	5	124	4.77	4	3	3	10	3.33	4	3	2	3	3	4	2	2	4
46	28	5	5	5	4	19	4.75	4	5	7	6	6	6	6	7	5	7	5	5	6	6	5	5	6	6	7	7	5	7	7	5	6	6	153	5.88	2	2	2	6	2	3	4	5	5	4	5	4	4	5
47	46	3	3	3	2	11	2.75	4	4	3	5	5	4	3	3	2	4	3	3	3	3	4	4	3	5	3	5	3	3	5	5	3	4	96	3.69	4	4	4	12	4	2	3	4	2	3	3	4	2	3
48	46	4	3	3	3	13	3.25	4	5	5	3	3	3	4	4	4	2	2	4	5	3	4	3	2	3	4	4	3	5	2	2	5	4	92	3.54	3	3	4	10	3.33	3	2	2	2	2	3	2	3	3
49	48	4	4	3	4	15	3.75	6	5	5	4	5	4	5	4	4	4	3	4	4	3	5	4	3	6	5	5	4	4	5	5	5	5	116	4.46	4	4	3	11	3.67	3	3	4	2	3	2	3	3	3
50	54	2	3	3	3	11	2.75	2	5	4	5	3	4	4	4	5	5	4	4	3	4	4	5	5	4	4	3	4	3	3	4	4	5	104	4	4	3	4	11	3.67	3	3	5	4	3	4	4	4	3
51	26	4	4	2	3	13	3.25	4	2	5	3	4	3	4	4	4	3	4	4	3	4	6	4	5	4	4	5	4	5	6	5	4	5	108	4.15	3	4	4	11	3.67	3	2	2	3	2	3	2	1	2
52	35	3	2	3	2	10	2.5	5	5	7	3	4	3	5	5	6	4	4	5	5	3	4	3	4	4	5	2	4	4	5	3	3	4	109	4.19	4	4	5	13	4.33	3	4	4	3	3	3	3	2	3
53	56	2	3	2	2	9	2.25	2	4	4	3	4	4	3	5	3	4	3	4	3	4	2	3	2	3	3	4	1	3	3	3	4	2	83	3.19	5	4	5	14	4.67	3	2	3	3	2	2	3	2	2
54	53	3	3	4	3	13	3.25	3	4	3	3	5	4	4	3	5	3	5	2	4	2	4	4	4	3	3	3	2	3	4	4	3	3	90	3.46	3	3	3	9	3	4	3	3	3	3	3	2	3	4
55	27	2	1	1	1	5	1.25	5	3	2	2	4	4	3	2	3	2	3	3	3	2	3	2	3	2	2	4	2	2	2	3	2	3	71	2.73	3	4	3	10	3.33	3	3	3	2	2	2	1	2	3
56	50	4	4	4	4	16	4	6	7	6	7	7	6	7	6	6	6	7	6	6	5	6	5	5	6	4	6	5	7	5	6	5	6	154	5.92	3	3	2	8	2.67	3	3	4	4	3	3	4	3	4
57	32	4	3	4	4	15	3.75	4	5	6	4	5	5	7	5	5	5	7	5	5	3	4	5	6	4	5	4	4	5	5	5	6	5	129	4.96	2	2	3	7	2.33	5	4	4	5	4	4	3	4	5
58	51	2	4	3	3	12	3	5	4	3	3	5	5	3	4	4	4	3	3	3	3	3	3	2	3	3	3	3	3	3	2	4	3	87	3.35	4	4	4	12	4	2	2	3	3	2	2	2	3	1
59	47	3	4	3	4	14	3.5	4	6	6	5	5	7	5	5	6	6	6	5	6	5	5	4	4	4	6	5	4	4	5	5	7	4	134	5.15	4	4	3	11	3.67	4	3	4	3	4	4	3	4	3
60	22	4	4	3	4	15	3.75	6	4	5	6	5	5	5	5	6	5	7	4	7	4	4	4	5	5	3	4	4	5	5	5	5	5	128	4.92	4	4	4	12	4	1	3	3	3	2	3	3	3	3
61	28	4	4	5	3	16	4	4	3	4	5	5	5	5	5	5	5	4	5	5	5	4	5	5	5	4	5	4	5	5	4	4	4	119	4.58	3	3	3	9	3	4	3	3	3	4	3	3	3	4
62	59	3	3	3	4	13	3.25	4	3	3	4	4	4	4	4	4	5	5	3	4	4	5	4	4	4	3	3	5	5	4	3	4	4	103	3.96	4	5	5	14	4.67	3	2	3	3	3	3	3	3	3
63	33	4	3	3	3	13	3.25	3	4	3	3	4	3	4	3	3	4	5	3	3	4	5	3	4	5	5	4	5	5	5	4	5	4	103	3.96	2	3	3	8	2.67	4	3	3	4	3	3	4	3	3
64	53	3	2	4	3	12	3	4	5	5	4	4	5	3	5	4	3	4	5	2	5	6	5	5	4	5	4	4	4	5	4	3	5	112	4.31	3	2	2	7	2.33	5	4	3	5	4	5	5	5	5
65	46	3	3	3	3	12	3	2	3	3	5	3	3	3	2	3	4	3	2	4	5	3	4	3	4	4	4	4	3	5	3	4	2	88	3.38	4	4	3	11	3.67	3	3	3	3	3	2	3	3	2
66	42	3	3	3	3	12	3	3	6	3	6	4	7	4	5	5	5	4	5	4	5	4	5	4	4	5	4	6	5	6	6	5	5	125	4.81	4	3	4	11	3.67	3	2	3	3	3	3	2	3	3
67	48	3	4	4	4	15	3.75	6	5	5	6	6	5	5	6	5	3	7	5	5	5	7	5	5	6	3	4	4	5	4	6	4	4	131	5.04	3	3	2	8	2.67	4	5	4	4	4	4	4	4	5
68	44	3	4	3	3	13	3.25	5	4	6	5	5	5	5	5	4	4	4	5	5	6	4	4	4	6	5	4	2	5	6	4	5	5	122	4.69	2	3	2	7	2.33	2	2	4	3	3	3	4	3	2
69	47	3	4	3	3	13	3.25	4	5	5	5	6	5	6	5	5	5	4	5	5	5	5	3	5	4	5	4	4	4	5	3	6	4	122	4.69	3	2	3	8	2.67	2	3	3	3	3	3	2	2	3
70	47	3	4	4	4	15	3.75	5	5	5	5	5	5	7	5	5	5	6	5	4	6	6	6	5	6	5	7	6	6	7	5	5	5	142	5.46	2	2	4	8	2.67	4	4	3	3	4	4	3	3	5
71	42	3	3	2	3	11	2.75	5	5	4	5	3	4	5	5	4	5	6	5	4	6	5	5	6	5	3	4	5	6	4	5	3	4	121	4.65	3	4	3	10	3.33	3	4	3	3	3	3	3	3	3
72	25	4	3	3	4	14	3.5	3	3	3	3	4	4	3	3	3	4	4	4	3	2	3	4	4	2	3	4	3	4	3	3	3	3	85	3.27	5	4	4	13	4.33	3	2	3	3	3	3	2	4	2
73	31	4	4	3	3	14	3.5	6	3	3	2	4	4	5	3	4	2	5	4	4	2	3	5	3	3	4	4	3	3	4	4	3	4	94	3.62	5	5	4	14	4.67	2	2	3	2	2	4	3	3	3
74	58	3	3	3	4	13	3.25	5	4	5	6	6	5	5	7	5	6	6	7	4	7	6	5	7	5	6	5	7	6	7	6	7	5	150	5.77	3	4	3	10	3.33	4	5	4	4	5	4	4	4	4
75	57	4	4	3	4	15	3.75	5	5	4	5	4	5	6	5	4	5	4	5	3	4	4	5	4	3	3	5	4	4	5	5	4	5	115	4.42	3	4	4	11	3.67	4	4	4	3	4	3	4	3	4
76	37	4	3	4	3	14	3.5	5	5	6	5	6	6	5	5	6	6	4	3	7	5	5	6	5	6	6	5	7	7	7	6	5	6	145	5.58	5	4	4	13	4.33	5	5	4	5	4	3	4	3	5
77	27	3	4	4	3	14	3.5	3	4	6	4	6	4	4	4	5	5	4	5	6	5	6	5	6	5	4	5	4	6	5	6	4	5	126	4.85	2	2	3	7	2.33	4	3	3	3	3	2	4	3	3
78	37	4	4	4	3	15	3.75	5	4	6	6	6	3	5	3	5	5	7	4	6	5	6	4	5	5	5	4	5	4	4	5	5	4	126	4.85	4	3	3	10	3.33	3	3	3	3	4	2	4	3	2
79	55	3	3	3	2	11	2.75	4	3	5	4	5	2	4	4	4	3	4	5	5	5	4	5	3	5	4	4	5	3	5	6	3	3	107	4.12	3	3	3	9	3	3	3	3	3	3	3	3	3	3
80	55	3	3	4	3	13	3.25	5	4	4	5	3	4	4	3	4	4	4	4	4	4	4	5	4	5	3	7	5	3	2	4	4	5	107	4.12	2	3	3	8	2.67	3	3	3	3	3	4	3	3	3
81	26	3	3	2	2	10	2.5	2	4	3	3	2	6	2	3	3	3	2	3	2	5	3	3	5	3	3	3	3	3	3	4	4	2	82	3.15	5	5	4	14	4.67	3	3	2	2	2	2	2	3	2
82	51	4	4	4	4	16	4	7	5	7	5	7	6	5	5	7	4	4	5	6	5	5	6	4	6	5	5	6	5	6	6	7	6	145	5.58	2	3	3	8	2.67	5	4	5	4	5	4	5	5	4
83	44	5	4	5	5	19	4.75	7	6	6	5	5	5	6	7	5	4	7	5	5	7	5	6	5	5	6	4	5	5	4	7	5	5	142	5.46	3	3	3	9	3	3	3	4	3	3	4	3	3	3
84	36	3	2	2	3	10	2.5	3	3	2	3	3	3	3	4	3	4	2	3	3	3	4	3	4	2	4	2	3	3	4	2	3	3	79	3.04	4	4	5	13	4.33	3	3	3	3	3	4	4	4	3
85	56	4	4	3	4	15	3.75	5	4	5	6	6	4	5	5	6	6	6	4	5	5	3	5	4	6	5	5	5	5	4	5	5	5	129	4.96	3	2	2	7	2.33	4	4	4	3	3	4	4	4	3
86	30	4	4	4	4	16	4	5	4	5	3	5	4	5	5	4	5	6	5	6	4	5	5	5	5	5	5	4	5	5	4	5	5	124	4.77	3	3	2	8	2.67	4	5	4	3	3	3	3	3	4
87	32	2	2	3	3	10	2.5	6	5	6	5	5	5	5	5	5	3	6	4	5	3	5	6	4	5	5	5	7	6	4	4	5	5	129	4.96	3	3	4	10	3.33	5	3	4	3	4	3	3	3	4
88	33	5	4	5	4	18	4.5	7	7	7	5	6	7	5	7	5	6	6	6	7	5	6	5	5	7	5	6	6	7	6	6	6	5	156	6	3	4	2	9	3	4	4	3	3	3	2	4	2	3
89	47	4	4	3	4	15	3.75	4	4	3	2	4	5	4	4	3	4	2	4	3	3	4	3	4	3	5	2	4	1	2	3	4	3	87	3.35	3	3	4	10	3.33	3	2	4	3	4	4	4	4	3
90	40	3	3	4	4	14	3.5	5	4	5	5	7	6	6	6	7	5	6	6	6	6	4	6	6	4	5	6	6	6	5	6	5	6	145	5.58	3	2	2	7	2.33	3	4	3	4	4	4	3	3	3
91	59	5	4	4	5	18	4.5	3	4	4	4	4	4	5	4	4	6	4	5	4	3	4	5	3	3	4	4	5	6	5	4	3	3	107	4.12	4	4	4	12	4	4	3	4	2	3	3	3	3	2
92	35	2	3	3	3	11	2.75	5	6	5	5	5	6	5	6	5	5	4	6	6	4	5	5	5	4	5	4	6	4	4	3	5	4	127	4.88	3	3	3	9	3	4	4	3	3	4	3	3	3	4
93	26	2	2	3	3	10	2.5	2	4	4	3	3	4	3	4	2	4	3	5	3	5	5	4	3	4	4	4	5	3	5	3	4	3	96	3.69	4	4	4	12	4	4	2	4	4	4	4	3	3	3
94	55	3	3	3	2	11	2.75	5	4	5	3	4	4	4	5	4	5	4	5	3	4	6	4	5	2	5	2	5	4	4	2	3	3	104	4	3	3	3	9	3	4	1	3	4	3	3	2	3	4
95	25	3	4	3	4	14	3.5	4	2	5	2	4	3	4	4	4	4	5	3	5	3	4	4	3	3	4	4	4	3	5	5	3	3	97	3.73	3	4	4	11	3.67	3	3	3	3	3	3	5	3	3
96	39	4	4	4	4	16	4	5	6	5	5	7	5	6	6	6	5	4	7	4	5	6	6	6	6	4	6	5	6	5	5	6	6	143	5.5	3	4	4	11	3.67	3	4	3	4	3	4	3	3	3
97	36	3	3	4	4	14	3.5	6	6	4	5	5	5	6	5	5	4	6	5	7	5	5	4	5	5	5	7	7	5	5	6	5	5	138	5.31	4	3	3	10	3.33	3	4	2	3	3	2	3	3	3
98	42	5	4	4	4	17	4.25	5	4	3	4	4	5	5	5	4	5	5	5	5	6	4	6	4	6	2	5	5	6	4	5	4	6	122	4.69	2	3	2	7	2.33	5	4	5	4	4	5	4	5	4
99	45	4	3	3	3	13	3.25	5	3	4	6	3	6	3	5	3	5	3	5	5	6	4	5	5	5	5	3	5	4	4	4	4	4	114	4.38	4	4	3	11	3.67	3	3	3	3	2	2	3	2	3
100	37	2	2	3	3	10	2.5	5	4	5	5	5	5	5	4	4	4	6	7	4	5	4	4	5	5	4	4	5	4	5	5	5	2	120	4.62	3	4	4	11	3.67	3	3	3	2	3	3	3	4	3
101	38	3	4	4	3	14	3.5	3	4	4	5	4	5	3	4	5	5	4	5	6	5	5	4	5	6	4	4	5	4	3	4	4	5	115	4.42	3	3	3	9	3	3	4	4	5	4	5	5	4	5
102	48	3	3	3	4	13	3.25	5	6	6	7	6	6	5	6	6	6	5	6	5	7	5	4	5	5	6	5	6	7	5	6	5	5	146	5.62	3	3	3	9	3	4	3	5	3	4	4	4	5	5
103	55	3	3	3	3	12	3	3	5	3	3	4	5	3	3	4	3	2	4	3	4	5	4	4	5	5	6	5	4	5	5	4	4	105	4.04	4	4	4	12	4	4	3	3	4	4	4	4	4	4
104	39	3	2	2	3	10	2.5	4	5	4	4	4	5	2	3	5	4	4	4	3	3	5	4	4	4	4	5	6	4	3	4	5	3	105	4.04	2	3	4	9	3	2	4	3	3	2	3	3	3	3
105	28	4	4	4	3	15	3.75	4	4	6	5	5	4	4	3	5	5	4	5	6	6	3	5	4	4	3	6	5	5	3	4	4	6	118	4.54	4	4	4	12	4	3	4	3	2	3	3	4	3	4
106	28	3	4	3	3	13	3.25	5	5	5	3	5	5	5	5	6	5	3	5	4	4	5	4	4	5	2	4	3	5	3	4	4	4	112	4.31	3	3	3	9	3	3	4	5	5	5	4	5	4	4
107	58	4	3	4	3	14	3.5	6	4	3	4	3	4	3	5	3	3	5	4	5	4	4	4	4	3	4	4	5	3	5	4	5	3	104	4	2	3	3	8	2.67	3	4	3	4	3	3	3	2	3
108	43	5	5	5	4	19	4.75	6	6	5	4	5	7	5	5	5	7	4	7	5	6	4	5	6	7	4	4	3	4	5	7	5	6	137	5.27	3	3	3	9	3	4	5	4	4	4	5	4	5	5
109	41	2	3	3	2	10	2.5	3	4	5	4	4	4	3	4	3	3	3	5	3	3	2	5	4	4	2	6	4	4	5	4	3	5	99	3.81	4	4	3	11	3.67	4	3	5	3	4	4	4	3	3
110	55	3	4	4	4	15	3.75	6	5	5	5	5	6	4	5	5	7	5	4	3	6	6	6	6	5	5	4	6	5	5	5	5	4	133	5.12	3	4	3	10	3.33	5	3	4	4	5	5	5	4	5
111	23	2	4	3	3	12	3	3	3	4	4	1	3	3	3	2	4	4	3	2	5	4	1	3	3	3	4	4	4	2	3	4	2	81	3.12	5	4	4	13	4.33	3	4	2	4	3	2	3	4	3
112	48	3	3	3	3	12	3	3	4	4	4	4	3	3	5	3	3	2	4	3	4	3	5	5	3	5	5	3	4	4	3	4	3	96	3.69	4	3	3	10	3.33	3	2	2	2	2	1	2	2	3
113	41	2	3	2	2	9	2.25	4	3	3	5	4	3	2	4	3	5	3	5	3	4	3	2	2	4	3	3	2	3	5	3	2	5	88	3.38	4	3	4	11	3.67	4	2	3	2	2	3	4	3	2
114	29	5	4	4	4	17	4.25	4	3	4	3	3	4	4	4	4	4	4	3	5	3	6	5	5	4	6	6	5	4	5	4	6	4	112	4.31	3	3	3	9	3	4	4	4	5	2	3	3	4	5
115	29	4	3	3	3	13	3.25	5	4	4	3	3	4	5	4	3	3	4	5	4	4	4	4	7	5	5	5	4	5	6	5	6	5	116	4.46	4	4	3	11	3.67	3	3	5	2	4	3	4	3	3
116	58	4	2	3	3	12	3	5	3	5	4	7	6	4	2	4	5	6	5	4	6	6	5	3	6	4	6	6	7	4	5	4	5	127	4.88	3	3	3	9	3	4	2	4	4	3	2	3	3	3
117	45	3	3	3	3	12	3	4	5	5	5	3	4	5	3	4	4	5	3	4	4	4	5	4	5	4	6	4	5	4	3	4	4	110	4.23	2	3	3	8	2.67	4	4	3	3	3	3	3	4	3
118	44	4	4	3	4	15	3.75	3	4	4	5	4	5	4	3	5	5	4	4	4	5	4	6	6	4	5	5	5	5	5	6	5	6	121	4.65	1	2	1	4	1.33	5	5	5	4	4	4	4	5	3
119	31	3	4	4	4	15	3.75	3	5	4	5	6	5	5	4	4	7	4	5	4	4	4	4	4	4	5	6	5	4	6	4	4	5	120	4.62	3	4	4	11	3.67	3	4	3	4	3	3	2	4	3
120	59	3	4	4	4	15	3.75	4	5	5	7	4	6	5	5	5	5	5	5	6	6	5	5	5	5	5	6	5	7	5	5	6	5	137	5.27	2	2	2	6	2	4	3	3	3	3	3	3	2	4
121	43	3	4	3	3	13	3.25	3	4	2	4	3	4	3	5	2	6	2	5	2	3	5	4	5	3	3	3	4	3	5	3	4	4	94	3.62	4	3	3	10	3.33	3	4	3	3	4	2	3	2	3
122	28	4	5	4	3	16	4	5	5	7	5	6	4	6	5	5	4	5	5	5	6	7	6	5	6	5	5	5	5	5	5	7	5	139	5.35	3	2	4	9	3	5	4	3	4	4	4	4	3	4
123	30	4	4	3	3	14	3.5	5	6	5	6	3	4	4	5	5	5	5	6	4	6	5	5	6	2	5	4	5	5	4	4	5	3	122	4.69	3	4	3	10	3.33	3	3	4	4	3	3	4	4	3
124	37	3	3	3	4	13	3.25	5	4	7	5	5	4	4	4	6	4	6	4	4	5	5	5	6	6	6	6	5	6	6	4	5	5	132	5.08	3	2	3	8	2.67	3	4	2	4	3	2	4	3	4
125	30	3	4	4	3	14	3.5	5	3	4	4	5	3	5	4	3	3	5	3	4	5	4	6	5	4	5	5	4	4	3	3	7	6	112	4.31	4	4	5	13	4.33	3	3	3	4	3	4	3	3	5
126	48	4	4	4	4	16	4	5	5	4	5	5	5	5	5	6	5	4	5	5	5	5	6	6	7	4	7	4	6	5	6	5	6	136	5.23	4	3	3	10	3.33	3	3	4	4	5	3	3	3	4
127	51	4	4	3	3	14	3.5	5	5	5	4	6	4	6	4	6	5	6	7	5	7	4	5	5	5	7	5	6	5	6	3	4	5	135	5.19	2	3	2	7	2.33	4	3	5	4	3	4	3	3	3
128	43	4	4	4	5	17	4.25	5	5	6	5	5	5	5	3	6	6	5	6	6	6	4	4	6	4	6	5	5	4	6	3	5	4	130	5	3	3	3	9	3	3	3	3	4	3	2	3	3	4
129	50	3	2	3	4	12	3	5	7	5	6	5	7	6	6	4	7	7	6	4	6	6	4	6	4	6	6	5	5	6	4	4	5	142	5.46	4	3	4	11	3.67	4	2	3	4	4	3	4	4	3
130	39	3	3	4	3	13	3.25	4	4	4	5	4	5	4	4	5	4	4	4	4	4	5	3	5	5	3	4	5	6	3	4	4	3	109	4.19	3	3	3	9	3	3	3	3	3	4	3	4	4	4
131	46	4	4	3	4	15	3.75	3	3	4	5	5	5	5	5	5	5	5	3	5	5	4	3	4	3	4	1	6	4	4	3	4	2	105	4.04	4	4	4	12	4	3	2	2	3	2	3	2	4	3
132	48	3	3	3	4	13	3.25	2	5	3	4	5	3	3	3	5	6	3	5	3	4	3	4	4	3	3	4	3	3	3	4	3	4	95	3.65	4	4	3	11	3.67	3	4	3	3	4	5	4	3	4
133	57	3	3	2	3	11	2.75	3	3	5	3	5	2	5	4	5	2	4	3	3	3	4	3	4	4	5	4	5	4	4	4	3	4	98	3.77	3	4	4	11	3.67	2	2	3	2	1	2	2	2	3
134	42	4	4	4	4	16	4	5	6	5	4	4	6	5	5	5	6	5	5	5	6	6	6	5	6	6	7	7	5	6	7	5	4	142	5.46	2	2	2	6	2	4	4	4	4	4	5	4	4	4
135	26	3	3	4	2	12	3	4	5	4	5	5	5	5	5	5	5	5	5	4	6	6	6	6	4	5	6	6	4	7	4	6	4	132	5.08	4	4	4	12	4	3	4	4	3	3	3	4	4	3
136	27	5	4	4	4	17	4.25	5	7	5	5	4	5	4	5	5	7	5	6	4	7	3	6	4	4	4	4	3	6	4	6	3	5	126	4.85	3	4	4	11	3.67	4	3	3	3	3	4	3	3	2
137	41	3	5	4	5	17	4.25	3	3	6	5	5	4	6	4	5	4	5	4	4	5	4	5	3	4	5	6	3	4	3	5	4	6	115	4.42	5	4	4	13	4.33	3	3	3	5	4	4	3	3	5
138	34	3	2	3	3	11	2.75	3	4	4	4	3	4	4	5	4	3	3	4	6	4	3	3	3	4	2	5	3	5	3	4	4	2	96	3.69	4	4	3	11	3.67	2	3	2	3	3	3	3	3	3
139	22	4	4	3	4	15	3.75	5	4	4	4	5	4	4	4	4	5	5	4	4	4	4	6	4	6	4	5	4	5	5	7	6	6	122	4.69	3	3	3	9	3	3	4	5	5	5	5	3	3	5
140	50	4	3	3	4	14	3.5	4	5	5	5	4	6	4	5	4	5	4	6	3	5	5	5	3	5	4	6	4	5	4	5	4	6	121	4.65	4	4	4	12	4	3	2	3	3	3	3	4	3	3
141	25	3	3	3	4	13	3.25	5	4	3	3	3	3	4	6	5	5	3	4	4	3	2	3	3	1	4	4	3	2	4	3	3	3	90	3.46	3	4	4	11	3.67	3	3	2	2	3	3	2	2	2
142	60	3	4	5	3	15	3.75	5	5	3	5	4	4	5	5	6	6	5	5	4	6	5	6	6	6	5	6	4	5	3	6	5	6	131	5.04	4	4	3	11	3.67	5	4	4	3	5	4	4	4	3
143	48	4	4	3	3	14	3.5	5	3	5	3	4	3	3	3	3	2	3	3	3	5	5	4	5	3	4	3	4	3	4	4	5	4	96	3.69	4	4	3	11	3.67	2	3	3	2	2	3	2	2	1
144	43	3	3	3	3	12	3	4	4	2	6	3	4	3	6	5	4	4	3	3	4	6	4	5	4	5	4	4	5	6	3	5	4	110	4.23	3	3	3	9	3	4	4	2	3	3	3	4	3	4
145	33	3	3	3	4	13	3.25	6	5	5	5	5	5	5	5	6	5	6	4	7	4	6	5	5	4	4	5	5	4	5	6	4	4	130	5	3	2	2	7	2.33	3	4	4	3	3	4	3	4	3
146	49	3	3	4	3	13	3.25	3	3	4	4	3	4	6	5	4	4	5	4	4	5	4	4	4	5	5	7	4	5	4	5	5	5	115	4.42	4	4	4	12	4	3	3	3	3	4	4	4	2	3
147	57	3	4	2	2	11	2.75	4	4	5	6	3	7	5	5	5	5	5	4	6	5	4	3	5	3	3	5	4	4	5	4	4	4	117	4.5	4	4	3	11	3.67	4	4	4	4	4	4	4	4	4
148	23	3	3	3	3	12	3	5	5	7	5	5	5	5	6	5	7	6	6	5	5	6	5	6	7	6	6	5	6	6	7	5	5	147	5.65	2	3	2	7	2.33	4	3	3	2	4	3	4	4	3
149	58	3	3	4	3	13	3.25	5	4	3	4	4	4	5	6	4	4	3	6	4	3	2	4	2	3	4	4	2	2	2	3	3	5	95	3.65	3	3	3	9	3	3	3	3	3	4	4	3	3	4
150	45	4	3	3	4	14	3.5	4	5	5	6	5	7	5	6	5	6	2	5	4	6	3	4	3	6	3	4	3	5	4	5	3	4	118	4.54	3	3	3	9	3	3	4	5	4	5	4	5	5	4
151	53	4	4	3	4	15	3.75	4	3	6	4	5	4	5	4	5	4	5	5	3	3	5	3	3	4	3	2	4	4	4	4	2	4	102	3.92	2	3	3	8	2.67	4	4	3	3	3	3	2	3	2
152	43	3	3	4	3	13	3.25	6	7	5	5	7	3	5	4	5	5	5	5	6	3	4	3	4	4	5	4	5	6	4	6	5	6	127	4.88	3	3	3	9	3	4	4	4	3	4	3	4	4	4
153	22	3	4	2	3	12	3	5	4	5	5	5	5	4	4	3	5	5	3	3	5	5	3	4	4	3	4	5	5	4	3	5	4	110	4.23	4	4	4	12	4	3	3	3	2	3	3	4	4	2
154	54	3	4	3	3	13	3.25	5	6	4	4	4	4	4	3	5	4	4	4	5	5	4	4	4	5	6	6	3	5	4	5	4	5	116	4.46	4	4	4	12	4	4	3	3	3	3	3	4	4	3
155	49	3	4	4	4	15	3.75	4	4	5	6	5	6	5	4	5	6	6	4	4	4	4	5	4	4	5	5	5	2	4	2	5	4	117	4.5	3	3	3	9	3	2	2	3	3	2	2	3	3	4
156	44	4	3	4	3	14	3.5	5	6	4	5	4	6	3	7	4	4	4	5	3	5	4	7	5	5	6	7	4	6	5	6	5	7	132	5.08	3	4	4	11	3.67	3	3	4	3	3	3	3	4	2
157	39	3	3	5	4	15	3.75	6	6	6	6	5	7	6	7	6	7	5	5	5	7	5	6	3	7	6	5	7	5	5	5	6	5	149	5.73	2	2	1	5	1.67	4	5	4	4	4	5	4	5	4
158	30	3	4	4	4	15	3.75	5	4	5	6	6	5	6	5	5	5	4	5	4	5	5	3	3	4	6	4	5	4	5	5	6	4	124	4.77	3	2	1	6	2	5	4	4	3	4	4	4	3	3
159	39	3	3	3	3	12	3	4	4	4	4	3	6	5	5	5	3	5	4	3	4	3	2	3	3	3	6	4	2	3	5	3	4	100	3.85	3	3	4	10	3.33	3	3	3	3	2	3	2	4	2
160	35	3	3	4	4	14	3.5	4	6	5	6	5	4	4	6	4	5	4	6	6	5	5	5	4	6	5	5	6	4	6	5	5	5	131	5.04	3	4	3	10	3.33	4	5	3	3	4	3	4	4	4
161	45	3	3	3	4	13	3.25	4	3	3	3	4	3	3	4	3	4	3	2	4	3	4	4	2	3	4	4	3	3	3	4	4	4	88	3.38	4	4	5	13	4.33	3	3	2	3	2	3	3	2	3
162	41	3	3	3	2	11	2.75	6	6	4	6	6	5	3	5	5	5	5	7	5	6	6	5	3	4	6	4	6	4	4	4	5	5	130	5	3	3	3	9	3	5	4	3	4	4	4	4	4	3
163	60	3	2	2	3	10	2.5	2	4	3	4	3	3	2	3	4	4	3	4	4	4	5	3	2	4	5	3	4	3	4	4	4	4	92	3.54	4	4	4	12	4	3	3	3	3	2	3	3	3	3
164	60	2	2	2	3	9	2.25	3	1	3	3	3	3	3	3	3	3	4	2	3	3	2	4	2	4	1	4	3	4	4	4	3	4	79	3.04	5	5	5	15	5	2	2	2	3	3	3	3	3	2
165	38	3	3	3	3	12	3	4	6	5	7	5	7	5	5	5	4	4	6	5	5	6	5	4	4	5	3	5	4	5	4	4	5	127	4.88	3	3	4	10	3.33	3	4	3	4	4	4	3	4	4
166	60	4	3	3	3	13	3.25	4	5	4	6	5	7	5	4	4	6	5	6	4	6	5	7	7	5	5	5	6	6	5	5	7	5	139	5.35	2	2	1	5	1.67	3	4	4	3	4	4	4	5	3
167	25	3	4	3	4	14	3.5	5	5	5	3	6	4	5	4	5	4	6	5	4	4	5	3	5	6	4	5	4	4	5	4	4	3	117	4.5	3	3	4	10	3.33	4	4	4	3	3	3	4	4	4
168	49	2	3	2	3	10	2.5	5	6	5	5	5	3	6	3	6	4	5	5	7	6	6	4	6	5	5	3	6	5	7	4	5	6	133	5.12	2	2	2	6	2	5	5	4	4	5	4	4	4	4
169	38	4	4	4	4	16	4	5	7	6	5	5	5	4	6	6	7	5	6	5	5	6	6	4	5	5	6	6	5	5	6	5	6	142	5.46	3	3	3	9	3	3	3	4	3	3	4	3	3	3
170	49	3	5	4	3	15	3.75	5	4	5	4	4	4	6	4	5	4	5	5	5	3	4	4	3	5	3	5	2	3	4	3	3	5	107	4.12	4	5	5	14	4.67	4	2	2	3	3	3	3	3	3
171	55	2	2	2	2	8	2	7	4	4	6	7	7	5	5	6	6	5	7	5	4	5	5	4	6	2	5	4	5	2	5	3	5	129	4.96	4	3	2	9	3	4	4	4	4	5	4	4	4	5
172	50	3	4	3	3	13	3.25	5	5	5	2	4	5	6	4	5	4	6	4	5	4	3	4	4	5	4	3	5	5	2	5	4	5	113	4.35	4	5	4	13	4.33	3	3	3	3	3	3	3	2	3
173	54	4	3	4	4	15	3.75	5	5	4	5	4	5	4	4	5	5	5	6	5	5	5	7	7	6	6	5	6	5	7	6	6	5	138	5.31	2	2	2	6	2	3	3	4	2	4	4	5	4	4
174	50	3	3	3	2	11	2.75	5	6	5	6	4	3	3	6	5	7	3	5	3	7	4	6	5	5	6	5	6	6	5	6	5	6	133	5.12	3	4	4	11	3.67	4	5	4	4	5	4	5	4	4
175	42	5	4	3	5	17	4.25	5	5	5	5	4	5	4	5	5	6	5	4	4	5	6	7	3	5	4	6	6	5	4	7	5	5	130	5	3	4	3	10	3.33	4	3	4	4	4	4	3	4	3
176	33	4	4	4	5	17	4.25	5	5	4	4	5	4	4	4	4	5	3	3	5	5	6	5	6	4	6	5	5	4	6	5	5	5	122	4.69	4	4	3	11	3.67	3	4	4	4	3	3	3	4	3
177	38	2	3	3	4	12	3	5	5	4	6	3	5	5	4	3	5	3	5	4	4	5	6	6	6	5	5	5	5	6	6	4	6	126	4.85	3	3	4	10	3.33	4	3	2	4	3	4	3	3	4
178	23	3	3	3	3	12	3	4	3	3	3	3	3	2	3	3	3	4	3	4	5	4	4	4	4	3	3	5	3	4	4	4	4	92	3.54	3	4	4	11	3.67	4	4	4	4	3	3	2	3	3
179	50	4	3	3	4	14	3.5	5	5	5	7	6	6	7	6	5	7	7	5	7	4	6	7	5	6	6	7	7	7	6	6	6	6	157	6.04	2	2	2	6	2	4	3	3	3	2	4	3	3	3
180	39	3	3	2	3	11	2.75	6	4	5	6	6	7	4	5	4	6	4	5	5	4	3	3	4	4	3	4	3	3	4	4	4	2	112	4.31	4	4	3	11	3.67	4	3	4	2	3	4	4	3	2
181	41	5	5	4	5	19	4.75	5	7	5	7	7	7	6	7	6	6	6	7	6	6	5	7	6	5	6	6	5	7	7	5	7	6	160	6.15	2	2	1	5	1.67	4	3	4	3	4	4	2	3	3
182	45	1	2	1	2	6	1.5	5	4	3	4	4	4	3	3	5	4	5	2	3	5	4	4	4	4	5	4	4	3	3	3	4	5	101	3.88	4	5	4	13	4.33	3	3	3	2	4	4	3	3	2
183	58	3	3	4	4	14	3.5	6	4	7	6	7	6	7	6	7	7	7	6	7	4	4	6	6	5	5	4	6	7	5	6	5	7	153	5.88	4	3	3	10	3.33	3	3	4	4	3	4	4	3	4
184	42	3	2	3	3	11	2.75	2	5	4	5	4	5	4	3	4	4	4	5	2	4	4	3	4	5	3	5	4	4	3	3	4	6	103	3.96	5	4	4	13	4.33	1	2	2	3	2	3	2	2	3
185	55	3	3	5	5	16	4	7	6	6	6	6	4	6	6	7	5	7	6	6	6	7	7	7	5	7	5	7	5	5	6	6	6	157	6.04	1	2	2	5	1.67	4	3	4	4	4	4	4	4	3
186	23	4	3	4	3	14	3.5	5	5	4	6	5	5	6	6	4	6	4	6	6	5	6	3	5	4	6	6	6	5	6	3	6	5	134	5.15	3	3	3	9	3	4	4	4	3	4	4	4	4	5
187	42	2	3	3	2	10	2.5	3	2	2	3	3	2	3	4	3	2	1	2	4	2	2	3	1	3	2	2	4	1	2	2	3	3	64	2.46	5	4	5	14	4.67	2	2	3	2	3	3	3	2	2
188	24	3	3	3	3	12	3	6	6	7	6	6	6	5	4	6	6	6	5	6	6	6	6	6	6	5	5	5	5	6	6	6	7	150	5.77	3	3	5	11	3.67	5	3	4	3	4	3	4	4	4
189	38	4	3	3	3	13	3.25	4	5	6	4	4	5	5	5	4	5	4	5	4	5	4	4	4	4	5	4	5	3	4	5	5	5	117	4.5	2	3	2	7	2.33	4	5	4	3	4	5	4	4	4
190	40	5	4	4	4	17	4.25	7	5	5	5	5	4	7	5	5	4	6	4	5	5	5	5	5	5	7	5	5	5	5	4	6	4	133	5.12	2	2	3	7	2.33	4	4	4	4	3	4	3	4	4
191	34	2	2	3	2	9	2.25	3	4	2	2	2	2	4	3	3	2	4	4	5	3	4	3	4	5	3	4	4	3	5	4	3	4	89	3.42	4	4	4	12	4	3	2	3	3	3	3	3	3	3
192	36	5	4	4	4	17	4.25	4	5	3	4	4	5	3	5	5	4	5	5	4	4	3	4	4	4	6	3	4	4	3	3	4	3	105	4.04	4	4	4	12	4	3	3	3	3	4	3	4	3	4
193	27	4	4	4	4	16	4	3	5	3	6	3	5	3	5	4	4	4	6	4	6	4	4	4	4	3	5	4	4	4	4	4	4	109	4.19	2	3	2	7	2.33	4	4	4	4	5	3	4	5	5
194	49	3	3	3	3	12	3	3	2	3	4	3	4	5	3	4	4	4	4	3	3	3	4	4	2	2	3	4	3	4	3	5	3	89	3.42	4	4	4	12	4	4	3	3	3	3	3	4	3	4
195	44	3	3	3	3	12	3	4	7	5	5	4	4	4	5	6	3	5	5	3	5	4	4	6	3	6	5	5	3	6	4	5	6	122	4.69	4	4	3	11	3.67	2	3	2	2	3	2	3	3	2
196	54	3	2	3	3	11	2.75	4	4	4	5	4	4	4	3	4	6	5	4	4	6	4	5	4	4	4	4	3	5	3	3	3	4	107	4.12	3	3	2	8	2.67	3	2	2	3	3	3	3	4	4
197	25	4	5	4	4	17	4.25	4	5	5	4	3	3	5	5	3	3	4	5	4	4	5	4	5	5	5	4	6	6	6	4	5	5	117	4.5	3	3	4	10	3.33	3	3	4	4	4	4	5	4	4
198	48	4	3	4	4	15	3.75	5	3	4	4	5	4	5	4	5	4	4	4	4	4	5	4	5	4	4	7	7	7	6	5	5	5	123	4.73	3	2	3	8	2.67	4	4	4	5	4	5	4	4	4
199	59	4	3	3	2	12	3	3	5	3	5	3	5	3	5	3	5	3	4	4	6	4	4	4	5	3	4	4	5	2	4	5	6	107	4.12	3	3	3	9	3	4	3	3	3	3	4	3	3	3
200	49	3	3	3	3	12	3	3	5	3	4	4	6	3	7	4	4	3	4	6	6	5	6	3	5	5	5	6	5	5	5	5	4	121	4.65	2	2	2	6	2	4	3	4	4	4	4	4	4	3
201	29	5	2	5	4	16	4	5	5	5	5	5	6	6	5	7	4	6	5	5	5	4	6	4	5	5	5	5	6	4	6	3	7	134	5.15	3	4	3	10	3.33	4	3	4	3	4	4	5	3	4
202	60	3	3	3	3	12	3	4	3	4	4	5	4	4	3	4	2	5	3	3	3	4	4	4	3	4	2	3	4	4	5	3	3	94	3.62	5	5	5	15	5	2	2	2	2	2	1	1	1	2
203	36	3	5	4	4	16	4	5	4	6	5	5	4	5	4	5	4	6	5	6	4	5	4	5	4	5	5	5	4	5	6	4	4	124	4.77	2	2	3	7	2.33	3	4	4	3	4	3	4	5	3
204	41	3	3	3	3	12	3	4	4	3	2	3	3	3	4	4	3	2	3	4	4	4	4	3	6	5	5	4	4	3	5	4	4	97	3.73	5	4	4	13	4.33	4	3	2	3	2	3	4	3	2
205	39	3	3	3	3	12	3	5	4	3	2	5	3	4	2	4	2	6	3	5	3	4	5	5	3	3	4	5	6	2	4	3	4	99	3.81	2	3	3	8	2.67	3	3	2	3	4	2	3	3	2
206	50	3	4	4	3	14	3.5	3	5	4	4	4	6	4	4	5	6	3	5	5	4	4	4	5	5	3	6	5	4	4	5	4	5	116	4.46	3	3	3	9	3	4	5	5	4	4	5	4	4	4
207	29	3	4	4	3	14	3.5	5	3	3	2	4	5	5	4	3	5	3	3	3	4	3	3	3	4	6	3	3	3	6	3	4	4	97	3.73	3	4	4	11	3.67	3	2	4	3	3	4	4	3	3
208	23	2	3	3	3	11	2.75	4	3	5	5	3	3	4	3	4	2	5	4	4	4	5	3	4	2	2	4	5	3	4	3	3	2	93	3.58	5	4	4	13	4.33	2	2	3	3	2	3	1	3	3
209	30	3	3	3	3	12	3	4	4	4	1	3	4	3	2	4	2	5	3	3	3	5	2	3	3	3	3	3	3	4	3	3	2	82	3.15	4	3	3	10	3.33	3	3	3	3	3	3	3	3	4
210	27	2	3	2	3	10	2.5	4	3	4	4	4	6	3	5	4	3	4	3	3	5	2	5	2	4	3	4	4	3	3	4	4	3	96	3.69	5	4	4	13	4.33	2	2	2	2	2	3	1	2	2
211	59	4	4	3	4	15	3.75	4	4	4	3	3	3	4	2	4	5	2	4	5	5	3	4	4	6	4	4	5	6	4	6	3	3	104	4	3	3	3	9	3	4	3	3	3	4	3	5	4	3
212	40	3	5	4	4	16	4	5	6	6	7	6	6	6	7	7	7	7	6	7	6	6	5	6	7	6	5	7	5	6	5	5	5	157	6.04	4	3	3	10	3.33	4	4	3	4	3	3	4	4	5
213	55	5	4	4	4	17	4.25	4	5	4	6	6	5	5	5	6	7	5	5	6	5	5	6	5	4	5	5	5	5	7	5	5	6	137	5.27	3	3	3	9	3	3	4	4	3	3	4	4	3	4
214	31	1	1	1	2	5	1.25	6	4	4	4	3	3	4	4	4	4	3	5	4	3	4	4	5	4	4	5	5	4	4	5	5	5	109	4.19	4	4	3	11	3.67	3	4	3	3	3	2	2	3	3
215	36	4	4	4	3	15	3.75	4	4	5	4	4	5	4	4	3	5	3	3	4	2	5	3	4	4	5	4	6	4	4	4	4	5	106	4.08	4	3	3	10	3.33	4	3	4	3	4	4	4	4	4
216	53	2	2	2	2	8	2	3	4	4	4	3	3	5	4	2	2	4	4	2	4	4	5	3	4	3	4	3	5	5	4	3	4	95	3.65	4	4	4	12	4	3	3	2	2	3	3	2	3	2
217	42	3	3	2	2	10	2.5	3	4	3	5	3	3	4	3	3	2	4	3	3	3	3	4	5	3	4	2	3	3	3	3	3	3	85	3.27	5	5	5	15	5	3	3	2	3	3	2	2	2	3
218	48	3	3	2	4	12	3	6	3	4	5	4	4	3	5	6	3	6	4	6	3	3	6	3	5	4	4	3	6	5	5	6	5	117	4.5	5	4	4	13	4.33	3	3	2	3	2	3	2	3	2
219	23	2	2	3	3	10	2.5	3	2	4	4	4	4	3	3	3	3	1	4	4	3	3	3	3	4	4	4	5	3	4	4	4	2	88	3.38	5	4	4	13	4.33	4	3	3	3	4	3	3	3	3
220	54	5	5	4	4	18	4.5	7	5	6	5	6	4	6	4	5	4	6	5	6	4	6	5	6	5	7	4	5	4	6	5	7	7	140	5.38	2	2	2	6	2	4	4	4	5	4	5	4	4	4
221	26	2	2	3	2	9	2.25	4	4	4	4	3	5	5	5	4	5	6	5	6	4	4	4	3	4	4	5	3	3	5	3	4	4	110	4.23	3	2	2	7	2.33	2	4	2	3	3	3	4	3	3
222	25	3	3	2	2	10	2.5	4	3	4	3	4	2	3	3	3	4	4	4	3	3	2	4	3	3	3	4	4	3	4	5	3	5	90	3.46	3	2	3	8	2.67	4	2	4	2	3	3	3	4	3
223	25	3	4	3	3	13	3.25	3	4	1	5	3	5	3	4	2	4	3	4	2	4	4	3	6	3	3	3	4	3	4	4	4	4	92	3.54	4	4	4	12	4	3	3	2	3	2	3	2	2	2
224	40	4	3	3	2	12	3	5	5	5	5	5	6	5	6	5	5	6	6	5	5	4	5	3	6	4	5	4	5	4	6	5	5	130	5	3	3	3	9	3	5	4	3	3	3	3	3	3	3
225	30	3	3	4	4	14	3.5	3	3	3	4	3	4	3	3	4	5	4	2	3	4	5	4	4	4	4	6	5	3	5	4	5	4	101	3.88	3	2	2	7	2.33	3	3	3	4	4	3	4	3	4
226	23	4	2	3	2	11	2.75	4	4	4	4	3	4	4	3	5	5	5	4	5	4	4	5	4	4	5	4	4	4	4	4	5	4	109	4.19	4	4	4	12	4	3	3	3	4	3	3	3	2	3
227	24	4	3	4	4	15	3.75	2	5	3	4	5	4	3	5	5	4	4	4	5	4	4	5	6	5	3	5	4	6	4	6	5	5	115	4.42	3	3	3	9	3	3	4	4	4	4	4	4	4	3
228	48	4	4	3	5	16	4	5	4	5	4	5	4	5	6	5	4	4	6	4	5	5	5	4	4	4	5	5	3	4	4	5	4	118	4.54	3	3	3	9	3	3	4	3	2	3	3	3	4	2
229	28	4	4	4	4	16	4	4	4	5	6	5	5	5	5	4	4	4	5	5	4	5	6	5	5	4	6	6	7	5	5	5	6	130	5	4	3	4	11	3.67	5	5	4	5	4	4	4	4	5
230	22	4	3	3	3	13	3.25	5	5	3	4	4	4	3	4	4	4	4	6	4	4	5	2	5	2	4	5	5	4	6	2	6	4	108	4.15	2	3	3	8	2.67	4	3	3	3	3	3	4	3	3
231	31	4	4	4	4	16	4	5	5	6	3	4	5	5	5	5	5	4	4	5	3	4	4	4	5	6	5	5	4	5	5	6	6	123	4.73	3	3	3	9	3	4	4	4	4	3	4	4	5	4
232	40	3	3	3	2	11	2.75	4	3	2	4	4	3	3	3	3	3	3	2	3	2	4	3	4	3	3	3	5	4	4	2	2	3	82	3.15	3	3	3	9	3	2	4	1	2	2	2	2	2	2
233	39	4	4	4	4	16	4	6	5	6	4	5	5	5	6	5	5	5	5	4	5	4	6	5	6	7	7	6	5	5	5	4	7	138	5.31	3	2	3	8	2.67	4	4	3	3	4	3	2	3	3
234	46	4	3	4	3	14	3.5	4	4	4	4	3	5	3	4	5	5	3	5	4	5	5	5	5	4	5	5	5	4	5	4	5	5	115	4.42	2	3	3	8	2.67	3	4	3	3	4	4	3	5	4
235	52	4	4	3	3	14	3.5	4	4	4	2	3	4	3	4	3	3	5	3	3	4	3	3	1	3	2	4	3	3	3	4	2	4	84	3.23	5	5	5	15	5	4	4	3	4	3	2	2	2	3
236	53	4	3	3	3	13	3.25	5	5	5	3	4	4	4	4	5	3	6	2	4	4	3	4	3	5	4	3	4	3	4	4	4	3	102	3.92	4	3	3	10	3.33	3	4	4	4	3	3	4	4	4
237	26	4	4	4	4	16	4	5	4	5	5	6	6	5	4	5	6	5	6	5	5	5	5	5	6	5	7	6	5	5	7	6	6	140	5.38	3	2	3	8	2.67	3	4	4	4	3	3	4	4	4
238	51	4	4	3	3	14	3.5	5	4	5	5	5	5	5	5	5	3	5	5	4	6	5	4	2	5	3	3	4	4	4	5	5	6	117	4.5	4	4	4	12	4	4	2	3	3	3	3	3	3	3
239	44	3	2	3	3	11	2.75	5	3	4	3	6	4	5	2	4	4	5	4	5	3	4	5	4	4	5	6	6	6	4	4	5	5	115	4.42	3	3	3	9	3	4	4	3	4	3	3	3	4	3
240	30	4	5	4	3	16	4	4	5	5	5	4	5	5	6	6	3	5	5	6	5	6	4	5	5	4	3	5	6	5	6	4	6	128	4.92	2	4	3	9	3	4	3	4	4	3	3	4	3	4
241	35	3	4	3	3	13	3.25	5	5	5	3	4	4	4	5	6	5	5	4	5	4	6	4	4	4	4	5	4	6	4	5	3	4	117	4.5	3	4	4	11	3.67	4	2	4	3	3	2	3	3	3
242	32	4	4	3	4	15	3.75	4	3	5	3	5	3	5	3	4	2	4	4	4	3	2	5	3	4	4	5	4	5	4	5	4	6	103	3.96	4	3	4	11	3.67	3	4	3	3	3	3	4	4	4
243	55	3	4	3	3	13	3.25	5	4	3	5	4	5	5	5	3	5	4	6	5	5	3	5	5	4	4	4	5	5	4	5	5	3	116	4.46	3	2	2	7	2.33	4	4	4	4	3	4	4	4	3
244	50	2	3	3	3	11	2.75	4	3	5	4	5	3	5	2	3	2	5	4	5	3	4	4	5	4	3	4	4	4	5	4	5	4	103	3.96	4	4	5	13	4.33	4	4	3	3	3	3	3	3	4
245	23	3	2	3	2	10	2.5	5	4	3	3	5	5	3	3	4	4	3	4	4	3	2	5	3	5	4	5	3	4	5	5	3	6	103	3.96	3	3	2	8	2.67	3	4	2	2	4	3	3	4	3
246	41	4	3	3	4	14	3.5	6	4	6	6	5	5	6	5	6	5	6	6	6	5	4	5	4	5	4	6	3	6	4	4	3	5	130	5	4	3	3	10	3.33	3	3	3	4	4	3	4	3	4
247	32	5	4	4	4	17	4.25	5	6	6	6	5	5	5	6	4	6	5	6	5	6	6	6	6	7	6	5	7	5	7	5	7	6	149	5.73	3	4	3	10	3.33	4	4	4	4	4	4	4	4	3
248	54	3	3	2	2	10	2.5	5	3	4	4	4	3	3	4	5	3	5	4	4	5	4	3	5	3	3	3	3	5	5	4	3	3	100	3.85	4	3	4	11	3.67	4	4	3	3	3	3	3	3	4
249	34	3	3	3	3	12	3	3	5	5	5	3	4	5	4	6	4	4	5	4	6	5	5	5	6	5	6	4	6	6	6	5	5	127	4.88	3	2	4	9	3	4	4	4	4	2	4	4	3	2
250	26	4	4	4	3	15	3.75	3	4	4	1	6	2	5	3	5	3	4	2	4	4	4	6	4	5	5	4	5	4	4	5	4	4	104	4	4	4	4	12	4	3	2	3	4	3	4	4	4	3
251	52	3	2	3	3	11	2.75	4	5	4	4	3	3	2	4	4	3	4	6	4	4	5	4	5	4	3	4	4	5	5	5	5	4	107	4.12	4	3	4	11	3.67	2	3	3	3	2	2	2	3	3
252	38	5	4	5	4	18	4.5	5	4	5	3	5	4	4	4	3	4	5	4	5	4	4	2	4	3	4	4	4	4	4	4	3	4	103	3.96	4	3	4	11	3.67	2	3	5	3	3	5	4	3	4
253	32	4	3	3	4	14	3.5	4	5	2	5	4	5	4	4	4	4	3	2	3	3	6	5	5	4	6	4	5	3	4	4	6	5	109	4.19	3	3	2	8	2.67	2	3	3	4	3	3	3	3	2
254	33	3	4	4	4	15	3.75	5	5	5	7	5	5	5	5	5	5	5	5	6	6	7	5	7	5	6	5	7	6	7	4	6	5	144	5.54	2	3	2	7	2.33	4	4	4	5	4	4	4	4	4
255	28	4	3	3	3	13	3.25	4	6	5	5	4	5	4	4	5	4	6	5	4	5	5	7	5	6	4	4	6	5	6	6	5	6	131	5.04	3	4	3	10	3.33	4	3	3	3	3	3	4	3	3
256	49	4	4	5	5	18	4.5	5	7	5	6	5	6	4	6	4	6	5	6	4	5	5	6	7	4	6	5	6	5	7	5	6	5	141	5.42	4	4	4	12	4	4	4	4	5	5	4	3	3	5
257	43	3	4	4	4	15	3.75	4	5	4	5	6	4	5	5	6	4	6	6	5	4	5	5	4	5	6	6	5	4	5	4	4	4	126	4.85	3	3	4	10	3.33	3	4	4	3	4	3	4	3	3
258	30	4	3	3	3	13	3.25	5	4	5	4	5	4	4	4	3	6	3	4	4	3	5	5	6	5	6	4	5	4	5	4	6	4	117	4.5	4	5	5	14	4.67	2	2	2	3	2	3	2	2	3
259	44	3	4	3	3	13	3.25	6	5	5	5	4	4	3	6	4	6	5	5	4	6	6	4	4	6	5	3	5	5	5	4	6	4	125	4.81	3	3	3	9	3	4	3	3	3	3	3	3	3	3
260	52	4	4	3	3	14	3.5	6	5	3	4	4	4	5	3	5	5	5	4	5	6	5	4	3	3	4	4	6	4	4	3	4	4	112	4.31	3	3	3	9	3	3	4	5	4	3	4	4	4	4
261	29	4	4	4	4	16	4	5	5	6	6	4	4	6	6	5	5	5	7	5	5	6	7	4	5	6	6	5	7	3	7	5	6	141	5.42	3	3	3	9	3	4	3	3	3	4	3	4	4	4
262	46	3	3	4	3	13	3.25	5	4	5	5	6	5	5	4	5	6	5	4	5	4	4	5	4	4	4	5	5	5	4	5	5	4	122	4.69	2	3	3	8	2.67	4	3	3	4	3	3	3	3	4
263	36	4	2	3	4	13	3.25	4	5	4	4	4	3	3	4	4	5	3	4	4	5	4	6	5	5	4	6	5	6	5	5	6	5	118	4.54	4	3	3	10	3.33	3	3	2	3	4	3	3	3	2
264	35	3	4	4	4	15	3.75	5	4	5	4	4	4	5	5	4	4	5	5	6	4	4	4	5	4	5	5	5	6	4	5	5	5	121	4.65	4	4	4	12	4	3	3	3	2	3	3	3	3	1
265	41	4	3	4	4	15	3.75	4	5	6	5	6	5	6	5	5	5	6	4	5	6	5	3	6	5	4	5	7	5	6	4	6	5	134	5.15	2	2	1	5	1.67	4	4	4	4	4	3	4	3	3
266	56	4	4	4	2	14	3.5	6	4	4	4	5	4	4	5	5	4	4	6	5	5	4	4	4	3	4	4	4	5	4	4	4	3	112	4.31	3	5	3	11	3.67	2	2	2	2	4	3	3	4	3
267	40	2	2	2	2	8	2	4	3	3	3	3	5	4	3	4	4	4	3	4	2	3	4	2	3	3	3	3	3	2	4	3	3	85	3.27	4	4	5	13	4.33	4	4	3	2	4	4	3	3	2
268	31	4	4	5	4	17	4.25	5	4	6	4	4	5	4	4	3	5	5	5	4	5	6	4	4	5	5	5	5	4	5	5	5	5	121	4.65	3	3	2	8	2.67	3	2	3	2	3	4	4	3	3
269	48	3	2	3	3	11	2.75	5	4	4	5	4	5	3	6	5	4	5	6	4	5	4	6	4	5	5	5	5	4	3	5	4	5	120	4.62	3	3	3	9	3	4	4	4	3	3	3	3	4	3
270	53	2	4	3	3	12	3	4	3	5	3	4	4	3	3	6	5	5	4	2	3	5	4	4	5	5	4	4	4	5	2	5	4	105	4.04	2	3	3	8	2.67	4	3	4	3	3	3	4	3	4
271	37	3	3	2	3	11	2.75	6	6	5	7	6	6	6	5	6	4	5	4	5	5	7	4	6	4	5	4	6	5	7	4	5	5	138	5.31	3	2	3	8	2.67	2	4	3	3	4	4	3	3	4
272	25	4	3	4	4	15	3.75	5	5	5	5	4	5	6	4	4	4	7	4	6	5	6	5	4	5	4	7	4	4	4	5	4	5	126	4.85	2	2	4	8	2.67	3	4	3	3	2	3	3	3	1
273	59	3	3	1	2	9	2.25	5	5	5	5	5	4	5	5	4	5	5	5	4	5	5	5	5	5	4	6	3	4	4	5	4	6	123	4.73	3	3	4	10	3.33	2	2	3	3	3	3	2	3	3
274	22	3	2	2	2	9	2.25	3	5	6	5	4	5	4	5	5	4	4	4	4	5	4	4	5	2	5	3	4	3	5	2	4	3	107	4.12	4	3	3	10	3.33	3	3	3	3	3	4	4	3	3
275	27	5	5	5	5	20	5	6	5	4	6	5	4	7	4	6	5	6	4	7	4	4	7	5	6	5	6	4	6	5	7	5	6	139	5.35	2	3	2	7	2.33	5	4	5	5	5	4	4	4	5
276	47	4	4	3	4	15	3.75	4	4	6	5	5	5	6	5	6	5	6	5	4	6	5	7	7	5	5	6	6	7	7	6	6	4	143	5.5	3	3	2	8	2.67	4	5	4	4	3	4	4	4	3
277	30	3	4	4	5	16	4	6	5	5	4	6	6	6	5	7	4	5	7	6	5	6	4	6	4	7	5	5	6	6	5	7	6	144	5.54	4	3	2	9	3	4	4	4	4	4	4	5	4	5
278	29	4	3	3	3	13	3.25	7	5	6	4	5	5	4	4	6	6	6	3	6	5	4	4	4	5	5	5	5	5	6	5	5	5	130	5	3	2	3	8	2.67	4	4	3	3	5	4	4	4	3
279	36	4	4	5	4	17	4.25	4	4	5	3	4	3	3	4	5	3	6	3	5	4	4	4	5	5	5	3	4	5	5	4	3	4	107	4.12	4	3	3	10	3.33	2	3	3	3	3	3	3	4	3
280	36	3	3	3	4	13	3.25	4	5	5	4	5	4	4	4	5	3	5	4	4	3	5	5	3	4	3	6	5	5	4	4	6	4	113	4.35	4	3	4	11	3.67	3	4	4	5	3	4	4	4	4
281	53	3	3	4	2	12	3	3	5	4	6	4	5	4	3	6	4	5	3	4	4	3	4	4	3	3	4	4	4	3	4	4	3	103	3.96	3	4	3	10	3.33	4	3	3	3	3	3	2	4	3
282	51	2	2	2	2	8	2	6	4	6	4	6	4	7	5	6	3	5	3	6	5	6	5	6	5	6	4	7	5	5	5	6	4	134	5.15	3	3	3	9	3	3	4	3	4	4	3	3	2	3
283	60	3	3	3	3	12	3	6	5	5	4	5	5	6	5	5	4	5	5	6	6	4	4	4	5	2	5	5	5	4	4	4	5	123	4.73	2	3	4	9	3	3	3	3	3	4	4	3	3	4
284	58	3	3	3	3	12	3	6	4	5	4	6	4	5	5	5	4	5	5	5	4	3	4	3	4	5	4	3	3	3	4	5	4	112	4.31	3	3	3	9	3	4	3	3	3	3	3	2	3	2
285	52	2	3	2	2	9	2.25	5	3	4	3	5	4	4	4	5	3	6	4	4	4	6	6	4	4	4	4	5	3	5	4	3	5	111	4.27	4	4	4	12	4	2	3	3	3	3	2	3	3	3
286	46	2	3	3	3	11	2.75	5	6	4	3	5	6	3	4	3	4	4	3	5	4	4	4	4	3	4	3	3	4	4	4	4	4	104	4	3	4	3	10	3.33	4	3	4	5	4	4	5	5	5
287	52	4	4	3	2	13	3.25	5	4	5	4	6	4	7	5	6	3	6	4	4	4	5	4	3	3	5	3	6	3	5	4	3	4	115	4.42	3	4	3	10	3.33	3	4	3	4	3	3	3	4	4
288	22	2	3	3	3	11	2.75	3	4	3	3	4	4	4	4	3	3	3	4	6	4	4	4	4	3	4	3	4	3	4	3	5	2	95	3.65	4	4	4	12	4	4	3	2	2	3	2	1	2	2
289	43	4	4	4	5	17	4.25	5	5	3	4	5	3	5	3	3	5	4	5	4	4	4	4	3	5	3	5	3	5	4	4	3	5	106	4.08	3	3	3	9	3	2	3	4	3	3	3	3	3	3
290	59	3	4	3	4	14	3.5	3	3	2	5	2	5	3	3	3	4	2	3	4	3	5	2	5	3	4	3	4	4	3	3	4	5	90	3.46	4	3	3	10	3.33	4	3	4	3	4	4	3	3	3
291	46	3	4	3	4	14	3.5	4	3	4	4	6	5	3	5	4	3	5	5	4	4	4	6	4	5	3	5	4	4	4	4	4	5	111	4.27	3	4	3	10	3.33	3	3	3	3	4	3	3	3	5
292	54	4	4	4	4	16	4	6	4	4	4	4	4	5	4	5	5	4	3	5	5	4	6	3	5	4	5	4	6	4	6	3	5	117	4.5	3	3	4	10	3.33	4	3	3	3	4	3	3	4	3
293	46	3	3	3	3	12	3	3	4	2	3	1	4	1	3	2	4	4	3	3	4	3	1	4	1	4	1	3	2	2	2	2	2	68	2.62	3	2	3	8	2.67	3	2	3	2	3	3	2	3	4
294	37	2	2	3	3	10	2.5	4	5	5	5	4	3	4	4	4	4	4	4	4	6	4	6	5	6	5	5	5	4	4	5	4	5	118	4.54	3	3	4	10	3.33	4	5	4	4	5	4	4	5	4
295	42	3	4	3	3	13	3.25	5	5	5	5	5	4	5	5	6	5	5	3	5	5	5	4	5	4	5	6	4	4	5	5	5	4	124	4.77	4	2	3	9	3	3	4	4	4	3	3	3	3	3
296	30	3	3	3	4	13	3.25	4	4	3	4	5	5	5	5	5	5	4	5	4	2	3	2	5	3	6	4	4	3	6	5	3	3	107	4.12	5	4	4	13	4.33	2	2	3	2	3	3	3	3	3
297	55	3	2	3	2	10	2.5	3	3	3	1	2	2	3	2	4	4	4	3	4	1	3	2	2	4	3	2	3	3	3	3	2	2	71	2.73	4	5	4	13	4.33	3	3	3	4	2	2	2	2	4
298	45	4	3	3	4	14	3.5	4	4	3	4	4	6	4	5	3	4	4	5	5	5	3	6	4	6	4	5	4	5	5	6	4	5	117	4.5	5	4	4	13	4.33	3	2	3	4	3	3	3	3	3
299	53	3	3	3	4	13	3.25	2	4	4	4	4	5	3	5	3	5	3	5	2	6	5	4	4	5	4	5	5	4	3	4	4	3	105	4.04	4	3	3	10	3.33	3	4	2	3	2	3	3	2	3
300	32	3	3	3	3	12	3	6	4	6	3	6	4	5	3	4	5	5	6	5	4	4	5	4	3	4	4	5	5	4	3	4	4	115	4.42	4	3	4	11	3.67	5	4	4	4	3	4	4	4	4
301	32	2	2	3	4	11	2.75	3	3	2	4	4	4	3	4	1	4	2	4	2	2	4	4	2	2	4	3	4	4	4	4	3	4	84	3.23	3	4	5	12	4	4	3	4	4	3	3	4	4	2
302	47	2	4	3	4	13	3.25	6	5	4	5	4	5	5	4	5	4	5	5	5	4	4	4	5	5	5	5	5	3	6	5	5	6	124	4.77	3	4	3	10	3.33	3	4	4	3	4	3	5	4	4
303	56	4	5	4	3	16	4	5	5	4	4	5	5	5	6	4	7	4	6	6	6	5	5	4	6	5	5	5	5	4	6	3	5	130	5	2	3	4	9	3	3	5	4	5	4	4	4	4	4
304	57	3	3	2	3	11	2.75	5	6	4	5	5	4	5	4	4	5	6	3	4	5	5	4	5	3	5	4	5	5	4	4	6	2	117	4.5	3	3	2	8	2.67	4	3	3	4	3	3	3	3	3
305	28	4	4	4	3	15	3.75	4	5	5	5	4	5	4	4	4	5	4	5	4	4	5	4	6	5	6	5	7	4	5	6	5	5	125	4.81	3	3	2	8	2.67	3	3	4	3	3	4	3	3	3
306	35	4	4	4	3	15	3.75	3	3	2	2	3	4	5	3	2	4	3	5	3	2	4	2	4	3	3	2	2	3	3	4	4	2	80	3.08	4	4	4	12	4	4	3	4	4	3	3	3	4	3
307	56	2	4	4	4	14	3.5	4	5	5	6	5	5	4	3	7	6	4	6	4	6	3	5	5	5	5	4	3	4	5	3	6	3	121	4.65	3	3	4	10	3.33	3	4	3	4	2	3	3	3	4
308	57	4	3	4	4	15	3.75	4	6	4	5	4	4	5	6	4	5	5	6	5	6	5	5	5	3	6	5	5	4	4	4	5	5	125	4.81	3	3	3	9	3	2	3	3	4	4	4	5	4	3
309	48	2	3	3	3	11	2.75	5	5	5	5	5	4	6	4	6	5	5	5	5	5	5	6	6	6	5	6	5	5	6	6	6	5	137	5.27	2	3	3	8	2.67	3	3	5	4	4	4	4	3	3
310	49	3	3	2	2	10	2.5	4	5	5	5	4	5	3	4	4	5	5	4	4	4	4	4	2	4	2	4	4	4	3	4	3	4	103	3.96	4	2	4	10	3.33	3	2	3	3	2	3	3	3	3
311	22	2	3	3	3	11	2.75	5	4	6	3	4	5	5	4	4	5	4	4	4	4	5	4	4	4	4	4	4	3	4	6	5	3	111	4.27	4	4	4	12	4	3	4	3	3	3	4	3	3	3
312	27	3	4	4	3	14	3.5	4	4	5	5	4	5	4	5	4	6	5	4	5	4	5	5	5	6	4	5	4	5	5	6	5	5	124	4.77	2	3	2	7	2.33	2	4	4	4	5	4	4	5	3
313	32	2	3	2	3	10	2.5	4	3	4	3	3	3	5	2	5	3	4	4	6	4	4	4	4	5	5	4	4	4	4	5	4	3	103	3.96	3	4	3	10	3.33	4	3	3	3	4	3	3	3	3
314	51	3	3	3	3	12	3	3	4	4	5	5	4	3	5	4	5	5	5	4	5	4	5	2	4	5	5	5	4	4	4	4	5	112	4.31	4	4	4	12	4	3	3	4	3	3	3	2	2	3
315	44	4	4	3	3	14	3.5	4	5	4	6	3	4	6	4	3	5	4	6	4	5	4	4	5	4	5	4	5	5	4	4	5	4	116	4.46	3	4	3	10	3.33	3	4	3	3	3	3	4	4	2
316	50	4	4	3	3	14	3.5	5	5	3	6	5	5	5	4	5	5	5	5	6	5	6	5	5	5	5	5	5	6	5	5	4	5	130	5	4	4	3	11	3.67	3	3	3	3	3	4	4	3	2
317	51	4	2	3	3	12	3	4	5	4	5	5	4	5	5	4	4	4	4	4	4	4	4	4	4	5	4	4	5	5	4	4	4	112	4.31	2	3	3	8	2.67	4	4	4	4	2	4	4	3	3
318	43	3	4	3	3	13	3.25	6	6	6	7	6	6	6	6	5	6	5	5	7	5	7	7	7	7	7	7	7	6	7	6	7	7	164	6.31	3	2	3	8	2.67	4	4	5	5	4	5	5	4	4
319	53	3	3	3	3	12	3	4	4	4	5	4	5	3	4	4	4	4	5	3	4	5	3	5	5	4	5	5	4	6	5	4	5	113	4.35	2	2	3	7	2.33	5	4	5	4	3	4	4	5	4
320	57	3	2	3	4	12	3	3	2	5	3	4	4	4	2	2	3	4	4	4	5	4	5	5	4	3	4	3	5	5	5	3	4	99	3.81	4	3	3	10	3.33	3	3	3	3	2	2	2	2	3
321	59	4	4	4	5	17	4.25	4	4	6	5	5	4	4	3	4	4	5	4	6	3	4	5	3	6	2	5	3	3	4	4	5	5	110	4.23	3	3	3	9	3	3	4	4	4	3	4	3	4	5
322	24	3	3	4	2	12	3	3	3	3	4	5	4	3	5	5	3	4	3	4	3	5	6	4	5	5	4	5	5	3	4	4	3	105	4.04	3	4	4	11	3.67	2	3	3	3	4	3	3	3	4
323	29	4	5	3	4	16	4	6	2	6	6	7	5	6	5	6	3	4	2	5	4	4	4	5	5	4	5	3	5	3	6	4	6	121	4.65	4	4	3	11	3.67	3	2	4	3	3	3	3	4	3
324	27	4	4	4	4	16	4	4	5	5	5	4	5	4	5	5	5	4	6	6	5	4	4	4	5	6	3	5	5	5	4	5	5	123	4.73	4	4	4	12	4	4	4	3	3	3	3	3	3	4
325	38	4	3	4	4	15	3.75	5	6	5	5	4	5	6	6	5	5	5	4	4	5	6	4	4	5	5	4	7	6	6	5	5	4	131	5.04	3	4	3	10	3.33	4	3	3	4	3	3	3	2	3
326	22	4	5	4	4	17	4.25	6	4	4	5	5	5	4	5	5	5	5	6	4	5	6	5	5	3	5	5	6	6	6	4	6	5	130	5	2	4	2	8	2.67	4	5	3	3	3	3	4	3	5
327	41	4	4	3	3	14	3.5	4	3	3	5	4	5	4	5	4	4	3	4	4	4	3	2	4	4	3	4	4	2	4	4	5	4	99	3.81	3	4	4	11	3.67	4	3	2	2	4	2	3	3	3
328	39	3	3	3	1	10	2.5	3	3	3	4	4	3	3	1	3	5	2	4	3	2	3	1	4	1	3	3	4	3	2	2	2	2	73	2.81	3	4	3	10	3.33	3	3	4	2	4	4	4	3	3
329	47	3	3	3	4	13	3.25	4	4	4	3	3	4	6	4	5	3	5	4	3	5	6	4	3	4	6	5	5	4	5	5	6	4	114	4.38	4	3	4	11	3.67	4	3	3	3	3	3	4	3	3
330	24	3	4	4	4	15	3.75	3	3	4	2	4	3	4	3	4	5	5	5	4	3	4	4	2	3	3	4	3	4	5	3	5	2	94	3.62	4	5	4	13	4.33	2	4	2	2	3	2	2	3	4
331	48	4	4	3	3	14	3.5	6	4	4	4	6	5	5	4	5	4	4	4	4	3	5	4	4	5	5	4	5	4	6	4	5	4	117	4.5	3	4	3	10	3.33	2	3	4	3	2	3	4	4	4
332	29	3	4	3	3	13	3.25	4	3	4	4	4	4	4	3	5	4	4	3	5	4	3	4	4	5	5	4	5	4	4	6	4	6	109	4.19	4	5	3	12	4	4	3	3	3	4	4	3	3	4
333	52	3	3	3	3	12	3	4	2	5	4	3	3	4	4	4	3	4	3	4	4	4	4	4	4	5	4	3	4	4	5	5	4	101	3.88	3	3	3	9	3	3	3	3	2	3	4	4	3	3
334	57	2	2	3	3	10	2.5	6	4	6	5	4	4	6	6	6	4	4	6	4	5	4	5	4	5	5	3	6	5	6	5	5	6	129	4.96	3	3	4	10	3.33	3	3	3	3	3	3	4	4	3
335	40	4	3	4	3	14	3.5	5	5	3	5	5	4	5	4	5	4	4	5	5	4	4	5	5	5	5	5	5	5	5	4	4	5	120	4.62	2	3	3	8	2.67	2	2	2	2	3	4	3	3	3
336	42	4	4	4	5	17	4.25	5	3	5	6	4	5	5	5	6	5	4	5	5	4	2	5	5	4	2	5	3	4	4	4	2	4	111	4.27	2	3	3	8	2.67	5	5	4	4	3	4	4	4	5
337	39	4	4	4	3	15	3.75	6	6	5	5	6	6	5	6	3	4	5	5	6	5	4	6	6	5	5	5	5	4	4	5	5	5	132	5.08	3	2	3	8	2.67	5	4	5	4	5	5	4	4	3
338	41	4	4	4	4	16	4	5	5	5	5	3	3	4	3	4	5	4	4	4	5	5	5	6	5	4	4	4	4	5	4	5	3	113	4.35	3	3	4	10	3.33	4	4	3	2	3	4	4	3	2
339	43	4	5	3	3	15	3.75	4	3	4	5	5	3	5	4	4	4	3	4	6	6	4	5	5	4	3	4	5	3	5	4	5	3	110	4.23	3	3	3	9	3	4	4	3	4	4	4	3	4	4
340	25	3	3	3	4	13	3.25	5	5	6	5	6	4	6	5	6	5	5	6	5	5	3	5	3	6	5	5	4	5	2	3	4	5	124	4.77	4	3	5	12	4	3	2	4	3	4	4	3	4	2
341	40	3	4	4	3	14	3.5	6	6	4	6	4	6	4	6	4	6	6	4	5	6	4	4	5	5	6	2	6	5	6	4	6	4	130	5	3	2	2	7	2.33	4	4	5	4	4	5	5	4	5
342	58	5	5	5	5	20	5	6	5	6	3	6	7	6	6	6	4	5	5	6	5	5	5	5	5	5	4	4	3	4	6	4	5	131	5.04	4	4	3	11	3.67	3	3	4	2	3	3	4	4	2
343	28	3	3	3	4	13	3.25	5	4	4	4	4	3	6	3	5	5	4	3	4	5	6	6	7	6	5	5	5	6	5	5	4	4	123	4.73	4	4	3	11	3.67	4	2	4	4	3	2	2	3	4
344	53	4	5	4	4	17	4.25	6	4	4	6	6	4	5	4	5	6	5	5	4	5	6	6	6	6	4	6	6	6	7	6	5	6	139	5.35	3	3	3	9	3	5	4	4	4	5	5	5	5	4
345	29	4	3	3	4	14	3.5	5	5	3	5	5	5	5	6	4	5	3	6	4	6	4	6	5	6	4	7	4	5	4	6	5	5	128	4.92	4	3	4	11	3.67	3	2	4	3	3	4	4	3	3
346	37	4	3	3	4	14	3.5	3	5	4	5	5	4	4	5	5	6	5	5	7	4	5	3	5	5	5	3	6	3	5	4	4	3	118	4.54	4	4	4	12	4	4	2	3	4	4	2	3	3	3
347	55	4	4	3	4	15	3.75	2	4	5	4	3	4	4	4	5	5	3	3	5	4	3	5	4	3	4	5	3	5	3	5	4	3	102	3.92	4	4	4	12	4	4	3	3	3	3	2	3	3	3
348	39	4	3	4	3	14	3.5	5	4	6	5	5	5	3	4	4	4	6	4	5	5	5	5	5	5	6	3	4	6	5	4	6	5	124	4.77	3	3	3	9	3	4	4	4	3	3	3	4	3	3
349	28	3	3	3	3	12	3	3	4	3	4	4	4	4	2	3	3	4	4	4	5	2	6	2	3	4	5	4	5	4	5	2	5	98	3.77	4	4	5	13	4.33	2	3	2	3	2	3	3	2	3
350	23	3	3	3	3	12	3	6	4	4	4	5	4	5	5	5	5	4	5	5	6	4	6	4	6	4	4	4	6	3	6	4	6	124	4.77	4	3	4	11	3.67	3	4	2	3	3	3	3	3	3
351	29	5	4	5	4	18	4.5	6	6	5	5	7	6	6	6	6	7	5	6	5	5	7	7	7	7	7	5	7	6	7	6	7	6	160	6.15	2	2	2	6	2	4	4	4	5	4	4	4	4	5
352	50	3	3	3	3	12	3	4	5	5	4	6	6	5	5	6	6	5	5	4	5	4	6	4	5	5	6	4	6	4	6	4	5	130	5	4	4	4	12	4	3	3	4	3	4	2	3	2	3
353	36	4	4	4	4	16	4	5	3	4	4	4	6	4	5	5	5	5	6	6	4	5	6	5	6	4	6	5	4	4	5	4	4	124	4.77	2	4	3	9	3	4	4	4	4	4	5	3	4	5
354	29	3	3	3	3	12	3	4	3	5	4	4	4	5	6	5	5	5	4	4	4	5	5	6	5	4	5	4	5	6	5	5	5	122	4.69	4	3	4	11	3.67	3	3	3	3	4	3	4	3	4
355	49	2	3	3	3	11	2.75	3	1	3	3	3	1	5	2	2	2	4	3	5	3	4	4	4	3	3	2	3	2	2	4	2	4	77	2.96	3	3	4	10	3.33	2	3	3	2	3	3	3	3	3
356	38	3	3	2	3	11	2.75	2	5	4	4	3	4	2	5	2	4	2	4	2	6	4	4	5	5	5	4	4	6	3	4	3	6	102	3.92	3	4	3	10	3.33	2	3	4	3	4	5	3	4	3
357	41	1	1	3	2	7	1.75	3	5	4	6	3	3	4	5	4	4	4	4	5	3	2	4	4	4	3	4	3	3	5	4	5	4	102	3.92	5	4	5	14	4.67	2	4	3	2	3	2	2	3	4
358	40	3	2	3	3	11	2.75	5	5	3	4	2	4	3	4	4	4	3	3	4	5	4	4	5	4	4	2	5	3	4	5	3	4	100	3.85	3	3	4	10	3.33	3	3	3	4	3	3	3	3	3
359	37	3	3	4	2	12	3	6	5	4	5	5	5	4	5	6	5	5	5	4	3	4	5	4	3	5	3	4	4	6	4	6	3	118	4.54	3	4	4	11	3.67	3	3	4	4	5	4	3	4	3
360	55	3	4	3	2	12	3	4	4	5	5	4	5	3	5	4	4	4	5	3	4	4	5	4	5	5	5	6	5	6	4	4	4	116	4.46	4	4	4	12	4	4	3	4	4	4	4	4	2	3
361	37	2	3	1	3	9	2.25	4	4	4	5	3	6	5	4	5	4	4	5	4	4	5	5	5	5	4	5	5	4	5	4	4	6	118	4.54	4	3	4	11	3.67	3	3	4	4	4	3	3	3	4
362	31	2	3	3	3	11	2.75	3	3	4	3	4	4	3	3	4	2	3	3	3	3	3	5	5	3	3	4	4	4	4	2	5	4	91	3.5	4	4	3	11	3.67	4	4	4	4	2	3	3	2	3
363	29	4	3	3	4	14	3.5	3	4	4	4	5	3	4	5	3	4	3	5	4	5	6	4	6	3	4	5	4	5	4	5	4	5	111	4.27	3	3	4	10	3.33	3	3	3	3	3	3	3	4	3
364	28	4	2	4	4	14	3.5	3	4	4	5	5	4	3	5	6	4	5	3	4	4	6	5	5	4	5	5	5	3	4	5	4	5	115	4.42	3	3	4	10	3.33	3	4	3	3	3	3	2	3	5
365	59	3	3	4	3	13	3.25	2	5	2	2	5	4	4	4	5	3	3	3	3	4	5	4	4	3	5	6	5	4	3	4	3	4	99	3.81	2	3	3	8	2.67	3	3	3	3	4	3	3	3	4
366	52	3	4	3	3	13	3.25	6	5	5	6	5	5	6	4	5	5	6	4	7	2	6	6	5	6	6	6	6	5	5	7	6	7	142	5.46	2	3	3	8	2.67	3	4	4	4	3	4	4	3	4
367	51	4	4	3	3	14	3.5	5	6	4	7	5	5	5	4	5	5	6	5	7	5	6	6	6	5	6	6	6	5	5	7	6	5	143	5.5	3	3	3	9	3	4	3	3	3	2	3	4	3	4
368	26	3	4	3	3	13	3.25	6	5	7	4	5	5	5	5	6	5	6	4	7	4	5	5	4	6	3	5	6	5	4	6	4	4	131	5.04	3	3	3	9	3	3	3	4	4	3	4	3	4	4
369	58	3	3	3	3	12	3	3	3	3	2	3	2	3	3	3	3	2	3	4	2	5	5	5	3	2	5	3	3	4	4	4	4	86	3.31	4	4	4	12	4	3	4	3	2	3	3	3	2	2
370	28	2	2	2	3	9	2.25	4	6	3	3	4	5	5	5	4	5	4	3	3	4	3	4	3	4	2	4	3	3	2	3	3	3	95	3.65	4	4	3	11	3.67	4	3	5	4	4	4	4	4	4
371	55	2	2	3	3	10	2.5	4	3	4	5	4	3	5	4	3	5	3	3	5	4	3	5	3	4	3	4	3	4	4	6	4	4	102	3.92	3	4	4	11	3.67	2	3	3	3	2	2	2	2	4
372	56	4	2	3	2	11	2.75	5	6	5	4	5	6	7	6	5	5	4	6	4	6	5	6	5	6	4	6	5	7	5	6	5	6	140	5.38	3	2	3	8	2.67	3	3	3	4	4	4	4	4	4
373	57	3	3	3	3	12	3	4	3	3	3	3	3	4	2	4	3	4	3	4	3	3	3	5	4	5	3	3	4	4	4	3	3	90	3.46	4	4	4	12	4	3	2	3	4	3	4	2	4	3
374	24	4	4	4	5	17	4.25	7	4	5	5	6	5	5	5	4	4	6	4	6	4	6	5	6	6	4	5	6	6	7	5	4	7	137	5.27	2	2	1	5	1.67	4	3	3	4	4	4	3	4	4
375	28	3	3	2	4	12	3	5	4	5	5	4	5	6	5	7	6	4	3	4	5	3	5	3	4	4	4	5	5	4	3	4	4	116	4.46	3	3	3	9	3	4	4	4	4	4	4	4	4	4
376	45	4	3	3	4	14	3.5	6	4	4	5	4	6	6	5	4	6	4	5	4	6	5	3	4	5	5	5	6	4	5	5	5	4	125	4.81	2	4	3	9	3	2	2	2	3	3	2	3	3	3
377	52	3	3	4	2	12	3	6	6	6	5	4	4	3	5	4	6	6	5	6	4	5	5	5	4	6	4	5	5	5	5	4	4	127	4.88	3	4	3	10	3.33	2	3	3	3	3	3	4	3	3
378	26	4	3	4	3	14	3.5	5	4	4	4	6	3	6	3	6	5	6	5	5	5	4	6	6	5	5	7	5	7	6	4	5	4	131	5.04	4	3	3	10	3.33	5	5	4	4	4	4	4	4	5
379	39	4	4	5	4	17	4.25	5	4	5	4	4	5	4	4	4	5	4	3	4	3	3	4	4	3	5	4	5	3	4	4	5	4	106	4.08	5	5	5	15	5	3	3	3	3	3	2	3	3	3
380	56	3	2	3	2	10	2.5	3	3	3	3	4	3	4	2	4	3	3	3	3	3	3	4	5	5	4	3	3	5	4	5	3	4	92	3.54	3	4	4	11	3.67	1	2	2	3	1	2	3	2	2
381	55	3	4	3	3	13	3.25	4	5	4	4	2	3	3	4	5	5	5	5	4	4	5	3	5	4	5	3	5	4	6	4	6	2	109	4.19	2	3	3	8	2.67	5	3	4	3	4	4	5	4	3
382	36	2	3	2	3	10	2.5	3	3	4	4	3	4	6	4	4	4	4	5	5	4	5	4	4	4	2	4	2	4	4	5	5	5	105	4.04	3	3	3	9	3	2	2	2	3	2	2	2	1	2
383	46	4	4	4	4	16	4	5	5	5	5	5	6	5	5	6	5	7	5	7	5	5	4	7	6	5	3	6	7	6	6	5	4	140	5.38	3	2	3	8	2.67	3	4	3	4	5	4	2	4	3
384	30	4	4	4	4	16	4	2	2	4	3	2	3	4	2	4	2	5	3	3	3	3	4	4	5	3	4	4	4	3	2	3	4	85	3.27	4	4	4	12	4	3	3	4	3	3	3	4	3	3
385	43	4	4	3	5	16	4	6	6	5	5	5	6	5	6	7	7	5	6	6	7	7	6	6	6	5	5	5	7	7	6	6	5	153	5.88	2	4	3	9	3	4	4	4	3	3	4	3	4	4
386	41	5	4	3	4	16	4	4	6	6	4	5	5	6	5	6	5	5	5	6	5	4	6	5	6	4	6	4	6	7	5	4	6	136	5.23	3	2	3	8	2.67	2	4	3	3	3	3	2	3	3
387	26	3	3	2	3	11	2.75	5	4	6	4	4	4	5	4	5	4	4	3	5	4	4	4	4	6	4	4	5	3	5	3	5	4	112	4.31	4	4	4	12	4	4	4	3	3	3	3	3	2	4
388	27	3	4	4	3	14	3.5	5	4	6	5	6	3	5	3	5	4	5	4	5	4	6	3	7	6	5	5	7	4	5	4	5	5	126	4.85	3	3	4	10	3.33	3	3	2	3	2	2	3	3	2
389	24	5	5	5	5	20	5	5	6	5	5	5	5	4	4	5	6	2	4	4	4	4	5	4	5	6	5	5	3	5	5	5	5	121	4.65	5	3	3	11	3.67	5	4	3	4	3	4	4	3	4
390	28	4	4	4	4	16	4	5	5	5	5	6	6	5	5	4	6	7	7	5	5	6	5	5	6	5	6	5	4	5	7	6	4	140	5.38	3	3	4	10	3.33	3	3	4	4	4	3	5	4	3
391	54	2	4	3	4	13	3.25	7	5	5	5	6	6	6	5	5	6	6	5	5	6	5	5	4	6	4	5	5	6	6	4	4	4	136	5.23	3	4	3	10	3.33	4	3	3	4	4	5	4	4	3
392	59	3	3	3	3	12	3	6	6	6	5	6	5	6	5	6	4	6	5	6	5	6	4	6	3	5	2	4	4	3	4	5	4	127	4.88	5	5	5	15	5	3	3	3	3	3	2	3	3	3
393	37	4	3	4	4	15	3.75	5	4	5	4	4	5	3	3	4	3	5	5	4	3	3	7	5	5	4	5	4	5	5	5	5	4	114	4.38	3	3	4	10	3.33	3	3	2	2	3	3	3	3	3
394	39	4	3	3	3	13	3.25	6	6	7	5	5	5	6	5	6	6	6	5	5	5	6	6	6	7	5	6	6	7	5	6	7	6	151	5.81	3	3	4	10	3.33	3	3	2	4	3	3	3	4	3
395	47	3	3	3	3	12	3	4	3	4	5	4	4	4	4	3	4	4	4	6	3	4	5	4	4	3	3	2	5	3	3	4	4	100	3.85	2	4	3	9	3	1	3	2	2	3	3	2	2	3
396	26	3	2	3	3	11	2.75	4	4	5	4	5	5	6	4	5	4	4	6	5	5	7	6	5	4	6	5	7	4	6	3	6	6	131	5.04	4	4	3	11	3.67	4	4	5	3	4	4	4	4	4
397	24	3	3	3	3	12	3	5	4	6	3	6	5	5	4	4	4	5	4	6	6	4	5	3	6	5	7	3	6	4	5	4	6	125	4.81	3	4	3	10	3.33	4	5	4	4	3	4	3	4	4
398	30	4	3	4	4	15	3.75	5	5	6	4	5	4	5	6	4	5	5	4	4	4	6	6	7	6	6	6	6	5	4	6	6	5	135	5.19	4	3	3	10	3.33	4	3	3	4	3	3	2	4	4
399	29	3	3	4	3	13	3.25	3	5	3	5	3	5	4	3	4	3	5	5	4	4	5	2	4	4	5	4	1	3	4	4	4	4	100	3.85	3	2	2	7	2.33	4	3	4	3	4	4	3	4	3
400	34	4	3	4	4	15	3.75	6	5	5	5	4	5	5	5	5	4	5	5	5	4	6	6	5	6	4	6	5	5	5	6	6	5	133	5.12	3	2	3	8	2.67	4	4	3	4	3	4	3	4	4
401	24	3	3	4	3	13	3.25	4	4	5	6	5	5	5	7	5	6	3	5	5	6	5	6	7	6	4	5	5	5	5	5	6	5	135	5.19	3	3	4	10	3.33	3	2	4	4	3	3	4	4	3
402	57	5	4	5	4	18	4.5	5	7	4	6	5	5	5	6	6	4	5	7	4	6	6	4	6	5	5	5	5	4	4	6	5	5	135	5.19	3	3	3	9	3	4	3	4	4	4	4	3	3	4
403	22	4	4	3	3	14	3.5	4	5	7	5	4	6	5	6	6	7	5	5	7	4	7	5	7	5	5	5	7	4	6	4	7	5	143	5.5	3	4	3	10	3.33	2	3	3	3	3	4	4	3	3
404	55	4	4	4	4	16	4	2	3	5	5	4	4	4	3	3	4	4	4	4	4	6	4	5	3	6	5	5	6	4	3	6	4	110	4.23	4	3	3	10	3.33	4	3	3	3	3	3	4	3	3
405	26	2	3	3	2	10	2.5	4	2	5	4	5	3	4	5	5	5	3	4	5	4	5	5	5	4	3	5	5	4	4	3	4	2	107	4.12	5	5	5	15	5	3	2	2	3	3	2	3	2	2
406	38	3	3	2	2	10	2.5	5	6	4	7	4	5	4	6	4	5	4	5	4	5	3	4	5	3	4	6	4	4	3	5	4	4	117	4.5	3	3	3	9	3	3	3	4	4	4	4	4	4	4
407	30	3	3	3	3	12	3	4	3	4	2	4	4	4	4	4	4	5	3	4	3	4	5	5	4	4	4	3	4	5	5	3	3	101	3.88	3	3	3	9	3	3	4	3	4	4	4	3	4	4
408	37	2	2	2	3	9	2.25	4	6	6	6	6	4	5	6	4	5	5	5	5	6	4	4	4	5	5	4	3	4	4	7	5	5	127	4.88	3	2	3	8	2.67	4	4	4	4	4	5	5	4	3
409	50	2	1	2	2	7	1.75	3	3	3	5	5	3	2	3	3	4	4	3	3	4	5	4	2	4	3	3	4	6	3	7	4	4	97	3.73	4	4	5	13	4.33	3	2	2	2	3	2	2	2	2
410	45	4	4	2	4	14	3.5	5	4	6	3	4	3	6	4	5	4	4	4	5	5	4	4	5	4	4	5	4	4	5	4	5	3	113	4.35	2	2	2	6	2	4	3	5	4	4	5	4	5	4
411	24	4	4	4	5	17	4.25	5	6	6	7	6	6	6	7	4	5	5	7	5	6	5	6	6	5	5	3	4	5	4	5	5	5	139	5.35	2	2	2	6	2	4	4	4	5	4	4	4	4	5
412	48	3	3	4	4	14	3.5	5	4	4	5	5	5	4	4	4	4	2	4	3	4	4	5	5	4	4	4	3	2	4	4	5	2	103	3.96	4	3	4	11	3.67	2	3	3	3	4	3	2	3	3
413	40	4	4	4	4	16	4	3	5	4	4	3	5	3	5	4	4	4	5	4	5	3	4	4	5	3	5	3	4	3	3	3	3	101	3.88	3	3	3	9	3	4	5	5	4	4	4	5	5	4
414	37	4	5	3	4	16	4	5	4	5	4	4	5	6	4	5	4	4	2	5	4	5	6	5	4	6	6	5	5	4	6	5	4	122	4.69	3	3	2	8	2.67	4	4	3	4	4	4	3	3	4
415	54	3	4	3	4	14	3.5	4	3	4	5	4	3	5	3	3	5	5	3	4	4	4	3	4	4	5	4	6	4	4	4	3	4	104	4	3	3	3	9	3	3	3	4	4	4	4	3	4	4
416	22	4	3	4	4	15	3.75	6	7	6	5	5	7	5	7	6	6	4	6	6	7	6	7	7	7	6	6	6	6	6	7	5	7	159	6.12	2	2	2	6	2	3	4	3	4	3	3	4	4	3
417	48	3	3	3	3	12	3	3	4	4	6	4	4	2	6	6	5	4	4	4	5	5	4	6	4	4	5	4	5	5	4	4	4	115	4.42	5	3	3	11	3.67	3	3	3	3	3	3	4	4	3
418	34	3	4	4	4	15	3.75	3	4	4	4	2	4	4	4	5	3	4	4	5	4	3	5	4	3	5	3	5	4	4	2	5	3	100	3.85	3	4	3	10	3.33	4	3	3	3	3	3	4	2	3
419	23	2	2	3	3	10	2.5	3	2	4	4	5	2	3	2	4	3	5	4	4	4	4	5	5	4	3	3	5	3	4	3	3	4	95	3.65	5	4	4	13	4.33	3	5	3	3	3	2	3	4	2
420	29	4	2	3	3	12	3	5	5	5	6	4	4	4	4	5	6	5	4	4	6	4	5	6	5	5	5	4	6	5	6	5	5	128	4.92	2	3	2	7	2.33	3	4	3	3	4	4	4	3	4
421	60	4	4	3	3	14	3.5	3	5	4	5	3	5	4	5	4	4	4	5	4	6	3	3	4	4	2	5	3	5	5	5	4	4	108	4.15	3	3	3	9	3	4	4	3	3	2	3	2	3	3
422	49	2	3	3	3	11	2.75	2	3	4	3	3	4	3	4	2	4	4	4	3	3	2	4	4	3	4	4	3	4	3	3	1	2	83	3.19	4	4	4	12	4	3	2	2	2	3	3	1	2	2
423	50	3	2	3	3	11	2.75	4	3	5	5	4	4	3	3	4	4	4	5	4	4	4	4	3	4	4	4	3	5	4	3	4	5	103	3.96	3	3	4	10	3.33	3	4	3	3	2	2	2	3	2
424	53	3	2	3	3	11	2.75	3	4	4	5	3	5	5	4	4	4	4	3	4	4	5	4	3	5	5	4	5	4	4	6	4	5	110	4.23	4	4	4	12	4	3	2	2	3	1	2	2	1	2
425	58	4	3	3	4	14	3.5	6	5	5	5	6	7	5	7	5	4	5	5	6	5	5	4	5	5	5	4	5	5	6	4	6	5	135	5.19	2	4	3	9	3	4	5	5	4	3	4	3	4	4
426	48	3	3	4	4	14	3.5	6	5	5	5	7	5	6	6	6	6	7	6	5	6	5	4	6	3	6	4	4	5	6	4	5	6	139	5.35	3	4	2	9	3	4	4	4	4	4	4	4	4	4
427	32	4	4	3	4	15	3.75	7	6	5	6	5	5	6	7	6	6	5	5	5	7	5	6	6	6	5	5	6	5	5	6	7	4	147	5.65	2	1	3	6	2	3	3	3	4	3	4	4	4	4
428	57	3	4	3	4	14	3.5	4	4	6	4	4	4	3	4	6	4	4	2	4	4	5	4	5	5	5	5	5	4	5	5	5	4	114	4.38	4	4	4	12	4	4	3	4	3	3	3	3	4	2
429	45	5	4	5	5	19	4.75	6	5	6	6	5	5	5	5	7	7	5	4	6	5	5	6	5	5	4	3	4	4	6	5	5	5	134	5.15	2	2	3	7	2.33	5	4	4	4	4	4	4	5	5
430	48	4	3	3	4	14	3.5	6	5	6	4	5	3	5	3	5	5	5	3	4	3	5	5	5	5	4	5	4	6	4	5	3	6	119	4.58	4	4	3	11	3.67	3	3	3	3	4	3	3	4	4
431	47	3	3	4	4	14	3.5	6	6	5	5	4	7	5	6	5	6	6	7	6	6	5	3	5	6	6	3	5	4	5	4	4	4	134	5.15	2	2	2	6	2	4	4	4	4	4	3	4	4	4
432	39	5	4	2	3	14	3.5	3	2	4	5	4	6	4	4	4	3	5	5	5	4	4	5	4	4	4	5	5	5	3	5	4	6	112	4.31	4	3	3	10	3.33	3	3	2	3	3	3	3	2	4
433	57	4	4	4	4	16	4	5	5	5	6	6	5	7	5	4	5	6	6	7	5	6	4	4	5	5	4	5	5	5	5	5	4	134	5.15	3	3	3	9	3	4	3	5	3	4	4	5	5	3
434	35	3	2	3	3	11	2.75	6	7	6	4	6	5	6	5	5	5	7	6	7	5	4	6	4	4	3	5	5	5	4	6	4	5	135	5.19	3	3	3	9	3	3	4	3	4	4	4	3	4	3
435	24	4	3	4	4	15	3.75	5	6	6	6	5	6	6	5	5	6	5	6	6	4	6	6	6	7	4	6	7	6	7	5	6	7	150	5.77	4	3	3	10	3.33	3	3	3	3	3	4	3	2	3
436	47	4	4	4	3	15	3.75	4	5	4	4	5	4	5	4	4	4	6	4	5	4	3	6	5	5	2	5	4	5	4	5	4	5	115	4.42	3	2	3	8	2.67	2	4	3	3	2	3	2	3	3
437	22	2	3	3	3	11	2.75	4	4	3	5	3	5	3	6	5	5	4	4	3	3	4	4	5	3	4	3	4	4	4	5	4	3	104	4	4	3	2	9	3	3	3	2	3	2	3	3	3	3
438	50	4	3	4	4	15	3.75	5	5	6	4	5	5	5	5	5	4	5	5	5	4	5	5	4	4	5	5	4	6	4	7	4	5	126	4.85	3	4	3	10	3.33	4	3	4	5	3	2	3	4	4
439	50	2	2	3	3	10	2.5	5	6	4	5	4	5	4	5	3	6	4	5	3	5	5	5	5	4	4	5	5	3	5	5	5	6	121	4.65	4	4	4	12	4	2	3	2	4	4	3	3	4	4
440	31	4	4	3	4	15	3.75	5	4	6	4	5	5	6	5	5	4	6	5	4	4	5	5	6	6	6	6	5	6	6	5	5	6	135	5.19	3	3	3	9	3	4	3	4	4	3	3	4	4	4
441	23	4	4	4	4	16	4	6	6	3	5	4	5	4	6	4	5	4	6	5	5	6	6	5	5	4	4	4	6	5	6	4	6	129	4.96	4	3	4	11	3.67	4	3	4	4	4	4	4	4	4
442	59	5	3	3	4	15	3.75	6	6	6	6	6	6	7	5	6	6	6	7	6	6	6	5	6	7	7	5	7	7	6	6	6	7	160	6.15	4	3	4	11	3.67	4	4	4	4	4	5	4	3	4
443	55	2	3	2	2	9	2.25	4	4	5	2	4	3	4	3	3	4	4	5	2	3	5	4	6	5	5	5	5	5	4	6	5	3	108	4.15	3	3	3	9	3	4	3	3	3	2	4	2	3	2
444	25	2	2	3	2	9	2.25	2	4	4	4	2	4	2	3	3	3	3	3	2	3	4	3	3	4	4	5	5	4	4	4	4	3	89	3.42	4	5	5	14	4.67	3	3	3	3	3	4	2	3	4
445	23	2	1	2	2	7	1.75	3	2	4	2	2	3	3	3	5	3	3	3	4	3	3	2	3	3	3	2	3	2	4	3	2	3	76	2.92	5	5	4	14	4.67	3	3	3	2	3	3	2	2	3
446	59	4	3	3	3	13	3.25	6	7	5	6	6	6	6	6	5	6	5	6	5	4	5	4	7	6	6	5	6	5	6	5	5	4	143	5.5	3	2	3	8	2.67	3	4	3	4	4	3	3	4	4
447	41	3	3	3	3	12	3	5	5	5	7	6	6	5	5	5	6	4	7	5	5	5	4	7	6	6	5	6	3	6	6	5	4	139	5.35	2	2	2	6	2	4	4	5	4	5	5	5	4	4
448	34	1	3	2	3	9	2.25	3	5	4	4	3	5	3	4	3	4	3	3	3	5	4	6	5	4	5	5	3	5	3	3	3	5	103	3.96	5	4	5	14	4.67	4	2	4	3	3	3	2	2	3
449	60	3	4	3	3	13	3.25	3	3	3	3	3	5	3	5	3	5	3	5	3	4	5	4	3	2	4	4	3	3	4	2	3	3	91	3.5	3	3	3	9	3	3	4	3	3	2	2	3	3	3
450	35	2	3	2	1	8	2	3	4	6	4	5	4	4	5	4	4	3	3	4	4	6	4	5	5	5	5	5	3	6	3	5	5	114	4.38	3	4	4	11	3.67	3	4	4	4	4	3	4	3	3
451	58	3	3	3	3	12	3	5	5	4	5	5	5	5	4	6	4	5	3	5	4	5	6	5	6	5	5	4	5	5	6	6	5	128	4.92	3	3	3	9	3	5	3	4	3	3	3	3	3	3
452	30	4	3	4	4	15	3.75	6	5	5	6	5	5	5	5	4	6	5	5	6	6	4	6	5	7	5	6	5	7	5	6	6	7	143	5.5	4	4	4	12	4	3	3	3	4	4	3	3	4	5
453	39	4	4	4	3	15	3.75	5	6	6	6	5	6	5	6	7	7	7	6	6	5	4	5	4	6	5	6	5	5	5	6	5	5	144	5.54	3	3	3	9	3	3	4	3	3	4	4	3	4	3
454	33	4	4	4	4	16	4	6	5	6	5	6	5	7	5	7	6	5	6	6	6	6	6	6	5	6	5	5	6	5	5	5	6	147	5.65	2	3	3	8	2.67	4	4	3	4	4	3	4	3	4
455	24	3	3	3	4	13	3.25	4	5	3	5	3	4	4	4	4	5	4	4	4	4	3	3	2	4	5	4	5	4	3	5	4	5	104	4	4	4	3	11	3.67	4	4	3	3	4	2	3	3	4
456	45	3	3	3	3	12	3	5	2	4	3	4	4	6	3	4	2	5	4	5	3	4	6	5	5	4	5	4	5	3	5	5	5	110	4.23	5	4	4	13	4.33	3	3	3	4	3	3	3	4	3
457	40	4	4	4	4	16	4	5	4	6	6	5	5	4	6	5	5	6	5	5	6	4	4	5	5	6	4	4	4	4	4	5	3	125	4.81	2	2	3	7	2.33	3	3	3	3	3	3	4	3	2
458	29	3	5	4	4	16	4	5	7	5	6	6	6	6	5	5	7	5	6	5	5	3	6	5	4	5	6	5	5	5	5	6	6	140	5.38	4	3	3	10	3.33	4	4	4	5	4	3	3	3	4
459	39	3	2	3	3	11	2.75	3	4	4	3	2	4	3	4	4	4	3	4	3	4	4	2	5	4	5	3	5	3	4	3	5	2	94	3.62	4	3	3	10	3.33	2	4	3	2	2	3	2	4	2
460	33	3	3	3	3	12	3	4	5	4	5	4	5	5	5	4	4	5	4	5	5	5	3	5	2	6	4	5	5	5	4	5	3	116	4.46	5	4	4	13	4.33	4	4	3	1	3	2	3	3	3
461	30	2	3	3	2	10	2.5	3	3	3	2	3	2	2	3	3	2	4	4	4	4	3	4	3	4	3	4	3	3	2	5	3	4	83	3.19	5	5	4	14	4.67	2	3	2	2	2	3	3	3	3
462	32	4	3	4	3	14	3.5	5	5	4	4	5	5	3	7	4	4	4	5	6	5	4	4	5	5	5	5	4	5	3	5	4	6	121	4.65	4	4	4	12	4	4	3	3	3	2	2	3	3	3
463	51	3	3	3	3	12	3	3	3	4	4	4	3	4	3	4	3	4	5	4	3	6	6	3	4	3	4	5	3	4	3	3	5	100	3.85	3	4	4	11	3.67	4	4	4	3	4	4	3	4	4
464	31	4	4	4	4	16	4	4	3	3	5	5	5	5	5	5	5	3	4	4	4	4	4	5	4	4	4	4	4	5	4	4	4	110	4.23	3	3	4	10	3.33	4	3	3	2	3	3	3	3	3
465	37	4	2	4	3	13	3.25	4	3	4	5	4	2	5	3	2	5	4	3	4	4	4	5	4	4	4	3	4	4	4	3	5	5	101	3.88	3	4	4	11	3.67	3	3	4	2	4	3	4	4	3
466	32	3	4	3	3	13	3.25	3	5	5	4	4	3	5	4	4	3	4	5	4	5	4	5	4	2	5	4	4	4	5	4	4	2	105	4.04	3	3	3	9	3	3	2	3	3	4	2	3	3	4
467	52	4	4	4	4	16	4	4	4	4	4	3	5	5	4	4	4	6	5	3	4	4	5	4	5	4	6	4	4	3	4	4	6	112	4.31	4	5	5	14	4.67	3	4	4	3	3	3	4	3	4
468	48	2	4	3	3	12	3	3	3	2	2	3	3	3	3	2	2	4	4	3	2	3	4	2	3	3	3	3	4	3	5	4	3	79	3.04	4	4	5	13	4.33	4	3	3	2	2	3	3	3	4
469	60	3	4	3	4	14	3.5	5	5	4	5	3	4	4	5	5	3	4	3	5	4	5	3	5	6	5	4	4	5	5	5	5	3	114	4.38	4	4	4	12	4	4	4	4	4	4	3	4	3	4
470	48	3	3	3	4	13	3.25	5	5	6	6	5	4	4	5	6	4	6	4	6	5	4	4	6	5	4	4	5	3	6	4	4	5	125	4.81	4	3	3	10	3.33	2	4	3	3	3	4	4	3	3
471	33	3	4	4	4	15	3.75	7	7	6	6	7	6	6	7	7	6	6	6	7	5	6	6	6	6	6	6	6	7	6	6	7	7	164	6.31	3	3	3	9	3	3	3	3	4	4	4	5	4	5
472	23	4	4	3	3	14	3.5	2	5	4	3	3	4	5	4	3	3	5	4	4	5	4	4	3	4	5	5	2	5	2	5	4	4	101	3.88	3	3	3	9	3	4	5	4	4	3	4	4	4	3
473	56	2	4	3	3	12	3	6	4	6	4	5	4	4	4	5	6	4	5	4	6	5	3	4	5	3	4	3	4	4	5	4	3	114	4.38	4	3	3	10	3.33	5	3	2	3	2	3	4	3	3
474	28	3	3	3	3	12	3	4	4	3	4	2	3	3	4	4	2	3	4	4	3	5	5	3	4	4	4	4	4	4	3	4	3	94	3.62	5	5	4	14	4.67	2	3	3	4	3	2	5	3	4
475	30	3	4	3	4	14	3.5	3	4	4	5	4	3	3	3	5	4	3	3	3	5	4	4	4	4	3	4	5	6	4	5	3	5	103	3.96	4	4	3	11	3.67	3	3	4	4	4	4	5	4	3
476	36	4	3	3	3	13	3.25	4	5	2	3	5	5	3	5	4	5	4	5	5	6	6	5	4	5	6	5	5	5	5	6	6	4	123	4.73	3	3	3	9	3	4	4	4	3	3	4	4	4	3
477	34	4	4	4	3	15	3.75	4	6	5	5	4	5	6	5	5	5	5	6	6	6	7	6	7	6	5	6	6	4	7	6	6	7	146	5.62	3	3	3	9	3	3	4	4	4	4	5	4	5	3
478	31	4	3	3	4	14	3.5	5	6	6	7	6	5	5	4	5	4	3	6	6	4	6	4	5	5	4	5	5	4	7	4	4	4	129	4.96	2	3	3	8	2.67	5	4	4	4	3	3	4	4	4
479	57	4	3	3	3	13	3.25	3	4	3	4	4	4	3	5	4	4	4	3	3	5	3	4	3	5	5	4	4	5	3	5	5	4	103	3.96	3	4	3	10	3.33	4	5	3	4	4	3	4	3	4
480	42	3	3	3	3	12	3	4	6	5	4	4	3	4	4	4	4	3	5	3	5	4	5	5	4	6	5	5	3	5	5	5	4	114	4.38	4	4	4	12	4	4	3	4	4	3	3	3	4	4
481	28	4	3	4	3	14	3.5	3	5	4	5	3	4	4	4	4	4	4	3	4	4	5	4	5	4	4	3	5	3	4	6	5	4	107	4.12	4	3	4	11	3.67	3	4	3	3	4	3	3	3	3
482	50	4	3	3	2	12	3	3	5	4	5	4	5	5	5	4	4	6	4	4	4	5	4	3	6	3	4	5	5	5	4	4	6	116	4.46	3	3	4	10	3.33	4	3	3	3	4	4	3	4	3
483	37	3	2	3	3	11	2.75	5	4	4	3	4	4	5	2	3	3	5	3	6	4	4	2	3	2	4	1	3	4	3	3	3	4	91	3.5	3	3	2	8	2.67	3	2	3	3	3	3	3	3	3
484	59	3	2	3	3	11	2.75	4	5	4	5	3	5	3	5	4	5	4	4	5	5	6	4	4	5	5	5	4	4	4	4	5	5	116	4.46	4	3	2	9	3	4	3	4	4	3	4	3	4	3
485	60	3	3	4	3	13	3.25	2	5	4	7	5	5	3	5	3	7	4	6	3	6	4	5	4	5	3	5	5	5	4	5	4	5	119	4.58	4	4	3	11	3.67	3	4	3	5	3	3	4	2	4
486	51	5	4	5	5	19	4.75	6	6	5	7	6	6	7	7	5	7	6	6	6	6	5	5	5	5	6	7	6	5	5	5	7	3	150	5.77	3	3	3	9	3	5	5	4	4	4	4	4	4	5
487	26	5	4	3	3	15	3.75	4	6	6	4	4	5	5	4	5	3	4	6	5	5	3	3	4	4	4	3	3	6	5	4	5	5	115	4.42	3	3	4	10	3.33	3	4	5	4	5	4	4	4	3
488	24	3	4	3	4	14	3.5	5	6	5	4	5	5	4	4	5	5	6	5	5	5	5	5	6	4	6	4	4	5	4	5	5	7	129	4.96	4	4	4	12	4	4	3	3	3	4	4	4	4	4
489	23	3	3	3	3	12	3	3	4	5	5	3	4	5	4	4	5	3	5	4	6	6	2	5	4	4	3	5	4	3	4	3	5	108	4.15	3	3	3	9	3	3	3	4	3	3	3	3	3	3
490	28	2	2	3	3	10	2.5	6	4	5	4	6	6	5	4	6	5	5	2	5	3	4	3	5	4	5	3	4	5	3	3	5	3	113	4.35	3	3	3	9	3	4	3	2	2	2	2	2	3	2
491	33	3	3	4	3	13	3.25	4	3	5	3	4	2	4	4	5	4	5	3	4	3	4	5	4	4	3	6	5	5	3	3	5	6	106	4.08	4	3	3	10	3.33	4	3	4	2	4	4	4	3	3
492	38	3	3	3	4	13	3.25	6	5	4	5	4	5	5	7	5	6	6	6	6	5	5	4	4	3	4	2	4	5	3	5	5	5	124	4.77	2	3	3	8	2.67	2	3	3	3	4	3	3	4	4
493	40	4	3	5	4	16	4	5	5	6	4	5	4	5	5	4	4	5	6	5	5	5	5	5	5	5	4	5	4	6	6	5	5	128	4.92	2	3	3	8	2.67	3	4	3	5	3	3	4	4	4
494	35	2	2	2	2	8	2	3	3	5	3	6	3	4	3	4	3	4	4	3	4	3	3	3	3	1	2	4	2	5	3	5	3	89	3.42	3	3	4	10	3.33	3	2	4	3	3	2	3	3	3
495	51	4	3	4	4	15	3.75	7	5	6	5	5	5	4	6	6	5	7	5	6	6	6	6	7	6	7	4	7	5	6	6	7	4	149	5.73	3	2	2	7	2.33	4	4	3	3	4	5	4	4	4
496	35	3	2	2	3	10	2.5	4	3	5	4	4	5	4	4	4	4	4	3	5	3	5	6	6	5	5	6	7	4	6	6	5	6	123	4.73	4	4	4	12	4	3	4	3	3	2	3	3	2	3
497	35	3	2	2	3	10	2.5	3	6	5	5	6	4	6	7	4	5	5	5	7	5	6	5	5	6	6	5	3	6	5	5	5	6	136	5.23	3	3	3	9	3	3	4	4	5	4	4	4	3	4
498	25	3	3	3	2	11	2.75	4	4	6	5	5	4	6	5	6	7	6	6	6	4	4	5	4	3	5	4	3	5	4	4	5	5	125	4.81	4	4	4	12	4	3	2	3	3	3	3	2	4	4
499	50	3	3	3	2	11	2.75	5	4	3	2	3	3	4	3	4	3	3	5	4	2	5	2	3	4	5	3	4	3	3	4	3	5	92	3.54	3	2	3	8	2.67	3	4	3	3	3	2	3	4	3
500	51	5	3	3	5	16	4	5	5	5	6	4	4	6	7	5	6	6	5	6	5	6	5	4	6	5	5	4	7	5	6	5	4	137	5.27	3	3	4	10	3.33	2	4	3	3	2	3	2	2	1
501	49	3	3	3	3	12	3	6	6	7	6	4	6	4	4	4	5	2	6	4	7	6	3	6	3	5	5	5	6	5	3	7	4	129	4.96	3	4	4	11	3.67	5	3	3	3	3	4	3	3	3
502	46	3	4	4	5	16	4	6	5	5	5	6	4	5	5	5	5	6	5	4	6	7	6	6	6	7	6	6	4	7	7	6	5	145	5.58	2	1	2	5	1.67	4	5	4	4	4	4	4	5	4
503	50	3	3	2	3	11	2.75	5	3	5	4	5	4	4	5	4	4	5	5	3	4	4	5	5	6	5	5	6	5	4	4	5	5	119	4.58	4	3	4	11	3.67	2	3	3	2	2	3	2	3	2
504	42	4	4	4	4	16	4	6	5	5	4	5	4	5	4	5	5	4	4	5	4	5	5	5	5	5	6	5	5	5	5	6	5	127	4.88	3	3	3	9	3	4	4	4	5	4	5	4	5	4
505	47	3	4	3	4	14	3.5	6	5	5	5	4	6	5	4	4	7	5	7	5	5	6	5	5	6	4	5	6	5	4	5	6	5	135	5.19	3	2	1	6	2	3	4	4	4	4	4	4	4	3
506	30	4	4	4	4	16	4	5	4	4	4	4	5	5	4	2	5	2	6	3	6	4	7	4	5	4	5	3	4	4	7	4	5	115	4.42	4	3	3	10	3.33	3	3	3	3	3	3	3	3	3
507	51	4	3	3	3	13	3.25	6	6	6	4	6	6	6	5	6	4	6	5	5	6	5	5	5	7	5	5	6	6	4	5	6	5	141	5.42	2	3	3	8	2.67	4	4	3	2	3	4	2	3	3
508	33	3	3	3	3	12	3	5	5	2	5	4	5	4	4	5	4	3	5	5	4	4	6	4	5	5	5	3	5	4	4	1	5	111	4.27	2	3	2	7	2.33	3	3	4	4	4	3	4	4	4
509	37	4	4	4	5	17	4.25	4	3	5	5	5	5	4	4	4	4	5	5	4	6	6	3	5	5	5	5	6	3	4	4	3	3	115	4.42	4	5	4	13	4.33	3	3	4	3	3	3	5	4	4
510	50	4	4	4	3	15	3.75	2	2	4	2	3	2	5	2	4	3	2	2	3	2	3	2	3	4	3	4	2	5	3	4	3	3	77	2.96	3	3	4	10	3.33	3	3	4	3	3	3	2	2	3
511	29	2	2	2	2	8	2	5	3	4	4	5	4	5	4	4	5	6	4	4	5	4	4	4	5	4	2	4	3	2	4	4	4	106	4.08	4	4	3	11	3.67	4	3	2	4	3	3	3	3	4
512	34	2	2	3	3	10	2.5	4	5	5	4	5	5	7	2	5	4	6	4	5	3	3	5	2	5	6	4	3	6	4	4	3	6	115	4.42	3	3	4	10	3.33	3	3	3	3	4	3	2	3	3
513	58	3	2	3	2	10	2.5	3	4	4	3	3	3	4	3	3	3	4	3	3	2	3	3	4	2	3	3	4	3	3	1	5	3	82	3.15	4	4	3	11	3.67	4	3	3	4	3	3	3	3	3
514	23	3	2	2	2	9	2.25	7	6	5	6	5	5	5	5	6	6	5	6	5	6	7	5	5	7	6	6	6	6	6	7	6	7	152	5.85	3	3	2	8	2.67	4	4	4	4	4	5	3	4	5
515	55	4	4	4	4	16	4	4	5	5	5	6	5	5	7	6	5	5	6	6	7	5	7	5	4	5	5	6	6	6	7	5	4	142	5.46	3	2	3	8	2.67	3	4	4	5	4	5	5	4	4
516	38	4	3	4	4	15	3.75	7	6	5	5	6	7	7	7	6	6	7	5	7	7	5	7	6	7	5	6	7	6	6	6	5	7	161	6.19	3	3	3	9	3	3	5	3	4	4	4	4	3	3
517	43	3	4	3	3	13	3.25	3	5	3	4	3	5	4	5	5	4	5	5	3	5	4	5	3	3	4	6	4	5	4	4	5	4	110	4.23	4	4	4	12	4	3	3	4	3	4	4	3	2	2
518	57	3	3	4	3	13	3.25	4	5	4	4	3	3	5	4	4	4	5	4	5	5	4	4	5	4	5	3	4	4	4	2	4	2	104	4	4	4	4	12	4	4	3	4	2	2	3	4	3	2
519	39	3	3	3	3	12	3	6	5	5	6	5	5	6	6	5	7	4	5	5	5	3	4	4	4	4	3	6	2	4	3	4	3	119	4.58	3	3	3	9	3	2	4	3	3	3	3	3	4	2
520	60	4	3	4	4	15	3.75	4	5	4	4	3	4	5	5	3	5	4	3	5	4	4	4	4	4	3	5	3	5	3	4	4	4	105	4.04	3	4	4	11	3.67	4	3	3	3	3	2	3	3	4
521	52	3	4	4	3	14	3.5	5	2	6	6	4	6	6	7	4	4	4	6	5	5	4	4	5	2	5	6	4	5	4	5	4	4	122	4.69	3	4	2	9	3	2	3	3	2	3	3	4	3	4
522	27	4	4	4	4	16	4	7	5	6	6	5	7	6	6	6	6	4	6	5	6	6	5	6	5	6	4	6	5	5	6	4	6	145	5.58	3	3	3	9	3	5	3	4	3	5	4	4	4	4
523	35	2	2	1	1	6	1.5	3	4	5	3	3	3	4	4	4	4	4	3	3	4	2	3	3	3	3	2	4	1	2	2	3	4	83	3.19	4	4	5	13	4.33	3	1	3	3	3	2	2	2	3
524	32	4	4	4	3	15	3.75	7	5	4	7	4	5	5	6	6	6	6	6	5	6	7	4	5	6	7	5	5	5	6	6	6	5	145	5.58	4	4	4	12	4	4	4	3	4	2	3	3	3	4
525	22	5	3	4	4	16	4	5	7	6	5	5	4	6	6	6	4	6	5	5	5	5	5	5	5	6	4	6	6	5	4	5	5	136	5.23	3	2	2	7	2.33	5	4	4	4	3	4	3	2	2
526	26	4	4	3	4	15	3.75	5	5	6	5	6	6	6	6	6	4	6	6	7	5	6	6	5	5	6	4	5	5	7	7	6	5	146	5.62	3	3	3	9	3	3	3	4	3	4	4	4	3	4
527	52	3	4	4	4	15	3.75	4	7	4	5	4	6	4	6	5	3	4	5	3	5	6	4	7	4	5	3	6	5	5	5	5	7	127	4.88	3	2	3	8	2.67	4	5	4	4	4	3	5	4	4
528	58	4	2	3	3	12	3	5	4	5	5	5	5	4	5	5	5	4	5	4	5	5	5	5	4	6	5	5	4	5	4	5	4	123	4.73	4	4	3	11	3.67	4	4	4	3	4	4	3	4	3
529	38	4	3	3	2	12	3	5	4	4	3	6	5	6	5	4	5	3	5	5	4	7	5	4	5	4	5	4	3	3	5	5	4	118	4.54	3	3	3	9	3	3	4	3	5	4	4	4	5	3
530	45	2	2	2	2	8	2	1	2	4	4	2	3	2	4	4	3	2	3	4	4	2	1	2	3	2	3	2	2	2	2	2	1	66	2.54	4	5	4	13	4.33	3	3	2	2	3	2	2	3	2
531	36	2	3	4	3	12	3	5	5	6	4	4	4	5	6	5	4	5	5	5	5	4	4	6	4	6	4	5	4	4	3	4	4	120	4.62	3	3	3	9	3	3	4	3	3	2	2	3	3	3
532	29	3	3	3	3	12	3	5	3	4	5	3	4	4	3	5	4	4	3	5	4	3	5	4	3	3	4	4	3	5	4	3	3	100	3.85	4	4	4	12	4	4	3	3	3	4	4	2	3	3
533	50	3	3	3	2	11	2.75	4	4	3	4	2	4	4	4	5	4	4	5	4	4	3	3	4	3	4	4	3	3	4	4	5	5	100	3.85	4	4	3	11	3.67	2	2	2	2	3	3	3	3	3
534	59	2	3	2	3	10	2.5	4	6	6	6	4	4	5	6	4	5	4	5	5	5	4	4	3	4	3	5	2	3	2	5	4	4	112	4.31	4	5	4	13	4.33	3	3	4	3	4	3	3	3	3
535	30	3	3	3	2	11	2.75	4	6	3	4	2	5	5	5	4	6	5	5	4	5	4	3	5	4	4	5	4	4	5	3	4	3	111	4.27	3	3	3	9	3	5	3	3	3	4	4	4	4	4
536	33	2	2	3	2	9	2.25	3	3	3	2	4	4	5	4	4	2	4	4	3	3	4	4	4	2	4	4	4	4	4	4	4	3	93	3.58	3	4	3	10	3.33	2	3	2	3	2	2	2	3	2
537	31	4	4	3	3	14	3.5	3	4	5	3	4	4	3	4	4	3	3	3	4	3	5	4	4	4	5	4	4	2	7	3	5	5	102	3.92	3	3	4	10	3.33	3	2	4	3	4	4	3	3	2
538	22	2	2	3	2	9	2.25	5	5	3	4	2	4	4	4	4	4	3	4	4	4	5	4	6	4	3	3	6	3	5	4	6	5	108	4.15	4	5	4	13	4.33	3	3	4	2	3	3	3	3	2
539	33	3	4	4	4	15	3.75	4	4	3	5	2	4	3	3	2	5	2	4	2	4	5	4	3	3	3	4	3	4	3	2	6	3	90	3.46	5	4	4	13	4.33	4	3	3	4	3	2	4	3	4
540	55	3	3	3	4	13	3.25	5	4	4	4	4	4	5	5	4	5	4	4	4	4	3	2	3	5	3	3	4	5	3	3	5	3	102	3.92	4	3	3	10	3.33	3	2	2	2	4	2	3	3	2
541	38	2	3	3	2	10	2.5	4	4	4	5	3	4	3	5	4	4	4	4	4	5	6	5	4	5	4	6	5	3	5	5	4	5	114	4.38	4	3	4	11	3.67	3	3	3	3	3	3	3	3	3
542	48	3	3	3	3	12	3	3	4	4	4	3	3	4	4	2	4	3	4	4	3	4	2	5	4	4	3	3	4	4	3	5	3	93	3.58	5	5	4	14	4.67	3	3	3	2	4	3	4	2	4
543	42	3	3	3	3	12	3	5	5	5	5	5	6	6	6	4	6	5	5	5	5	5	4	4	5	4	4	5	4	4	4	7	5	128	4.92	4	4	3	11	3.67	3	3	2	3	4	4	4	5	4
544	51	3	3	4	4	14	3.5	3	5	5	5	3	6	4	7	4	5	5	6	3	6	5	5	7	5	5	4	5	5	5	5	4	6	128	4.92	3	2	3	8	2.67	3	5	3	3	3	3	3	3	3
545	54	3	4	4	3	14	3.5	5	4	3	6	4	4	4	5	3	4	4	4	3	5	4	3	4	4	4	4	2	3	3	3	4	4	100	3.85	4	4	4	12	4	4	4	3	4	4	2	3	3	3
546	28	3	3	3	4	13	3.25	6	4	3	5	5	4	6	5	4	4	4	5	5	6	3	4	3	4	4	5	5	5	4	5	3	5	116	4.46	4	4	3	11	3.67	3	2	4	3	2	2	3	3	4
547	35	4	3	2	3	12	3	4	5	5	5	4	4	4	4	2	4	2	3	3	5	5	5	5	5	4	4	5	4	3	4	6	4	108	4.15	3	3	2	8	2.67	5	3	3	4	4	5	4	3	4
548	48	3	3	3	3	12	3	5	4	6	5	4	6	5	4	6	4	6	4	5	5	4	7	4	5	5	6	3	6	4	4	4	5	126	4.85	4	4	4	12	4	3	3	4	3	4	3	3	3	3
549	34	4	2	4	3	13	3.25	5	4	4	5	5	4	5	5	5	4	3	3	3	5	4	5	3	5	5	4	5	4	5	3	5	3	111	4.27	3	4	3	10	3.33	3	5	3	3	4	3	3	3	4
550	56	4	3	4	3	14	3.5	5	4	5	4	5	6	4	6	4	3	5	4	6	4	6	4	5	4	6	5	4	5	7	6	5	5	127	4.88	4	3	3	10	3.33	3	5	5	4	4	4	4	4	5
551	30	3	2	2	2	9	2.25	4	4	4	4	5	4	4	2	5	3	5	3	4	6	4	3	4	5	5	4	4	4	4	4	6	5	109	4.19	4	4	5	13	4.33	3	3	2	3	2	2	3	3	3
552	27	3	4	4	3	14	3.5	4	5	4	5	4	5	6	4	5	5	4	4	4	5	5	3	5	2	4	5	5	5	3	3	3	3	110	4.23	3	3	3	9	3	3	2	2	3	2	3	3	2	4
553	23	3	3	3	3	12	3	5	4	4	5	4	3	5	6	6	6	5	5	5	5	6	4	7	6	6	4	5	5	6	4	4	5	130	5	3	3	3	9	3	3	4	3	3	3	2	3	4	4
554	30	4	4	4	2	14	3.5	3	4	4	5	4	4	3	4	4	4	4	2	5	4	6	5	5	4	4	4	5	2	6	4	4	4	107	4.12	3	3	3	9	3	3	3	3	2	2	4	3	4	4
555	53	4	4	4	4	16	4	5	6	6	5	5	4	5	5	6	5	7	4	7	5	5	5	5	5	5	6	5	7	5	5	4	5	137	5.27	3	5	3	11	3.67	5	4	3	4	4	3	4	2	4
556	34	4	4	5	5	18	4.5	6	7	7	6	7	6	7	5	6	7	6	6	5	5	6	6	6	7	7	7	7	7	6	6	7	5	163	6.27	2	2	2	6	2	3	4	5	5	4	5	5	5	4
557	43	3	3	3	2	11	2.75	5	4	5	4	4	5	4	5	5	5	5	5	5	5	5	5	5	5	6	6	5	5	5	6	6	5	130	5	4	4	3	11	3.67	2	4	2	3	2	3	3	3	3
558	53	4	3	4	4	15	3.75	4	4	3	3	4	3	5	4	3	4	2	4	5	3	3	3	3	4	4	3	4	3	5	4	5	4	96	3.69	3	3	4	10	3.33	3	3	3	3	3	3	4	4	3
559	25	4	3	3	4	14	3.5	5	4	5	5	5	6	5	4	6	5	5	6	5	4	3	3	5	5	4	6	4	5	4	5	3	4	121	4.65	4	2	3	9	3	3	3	3	3	3	3	3	3	4
560	47	2	2	2	1	7	1.75	4	4	4	3	4	3	4	4	4	5	5	4	4	5	4	4	3	3	4	4	5	4	5	4	5	3	105	4.04	4	4	5	13	4.33	3	4	4	3	3	4	3	4	2
561	52	3	2	2	2	9	2.25	3	4	3	5	3	1	3	4	4	6	4	2	4	4	3	4	6	4	4	4	5	3	4	4	5	4	100	3.85	4	5	4	13	4.33	4	3	4	4	4	4	3	3	4
562	44	2	2	2	1	7	1.75	3	2	2	3	2	4	3	5	3	3	2	4	3	3	3	5	2	4	3	2	3	4	4	5	4	4	85	3.27	3	4	3	10	3.33	3	3	3	4	3	3	3	4	4
563	38	3	3	3	4	13	3.25	4	5	4	4	4	5	3	4	5	5	6	6	4	5	4	4	4	5	4	4	3	4	4	5	5	4	114	4.38	4	3	5	12	4	3	3	4	3	5	4	4	4	3
564	37	2	3	2	4	11	2.75	3	4	5	4	3	4	3	3	6	3	4	3	5	4	4	4	4	3	4	3	4	3	3	3	3	3	95	3.65	4	4	3	11	3.67	4	3	4	2	4	5	4	4	2
565	25	5	4	5	4	18	4.5	5	5	7	4	7	5	6	5	6	5	6	3	6	5	5	2	4	4	5	2	6	3	7	4	7	5	129	4.96	4	4	4	12	4	3	3	4	3	3	3	5	4	3
566	52	4	3	4	4	15	3.75	4	7	6	5	7	5	4	6	4	6	5	6	6	5	5	6	5	7	5	6	5	5	5	7	4	5	141	5.42	3	3	2	8	2.67	3	4	5	4	4	4	4	4	4
567	32	4	4	4	4	16	4	4	6	5	5	6	7	5	5	5	5	4	4	6	5	5	5	4	7	4	4	5	6	6	5	4	4	131	5.04	3	3	2	8	2.67	3	2	2	3	4	3	3	4	3
568	32	4	4	4	4	16	4	5	4	5	6	6	4	5	3	7	4	5	4	5	3	7	2	6	4	5	4	5	5	5	4	6	6	125	4.81	2	3	4	9	3	2	3	2	3	3	3	3	3	4
569	28	4	5	4	4	17	4.25	5	4	6	4	5	5	6	4	5	5	4	4	5	5	6	4	5	5	7	6	6	6	6	6	6	4	134	5.15	4	4	3	11	3.67	3	4	4	3	3	4	5	4	4
570	35	2	1	2	2	7	1.75	3	7	3	4	4	5	3	5	3	5	2	4	4	3	4	4	4	5	5	4	3	5	4	5	4	4	106	4.08	4	4	4	12	4	2	2	2	2	3	2	2	2	3
571	28	3	4	4	4	15	3.75	4	4	5	5	6	5	6	4	6	4	6	6	4	5	6	4	6	4	7	5	7	5	6	5	7	5	137	5.27	3	2	2	7	2.33	5	3	5	5	5	5	4	5	5
572	43	3	2	2	3	10	2.5	3	4	5	3	3	2	4	4	4	3	4	4	3	4	5	4	4	4	5	3	5	6	3	4	4	4	101	3.88	3	3	3	9	3	2	2	3	2	3	3	3	2	3
573	37	4	4	4	4	16	4	5	5	7	6	5	5	4	5	5	5	5	6	5	5	4	5	4	3	3	5	4	5	3	4	4	5	122	4.69	3	4	3	10	3.33	4	4	3	3	4	4	4	4	3
574	41	4	4	3	3	14	3.5	4	5	4	6	5	6	5	6	6	5	5	7	4	5	4	5	3	5	5	5	4	5	4	5	4	5	127	4.88	4	5	5	14	4.67	4	4	5	3	5	4	4	4	4
575	43	3	3	3	3	12	3	5	6	5	6	5	7	5	6	5	6	6	5	5	6	5	5	6	5	4	4	4	4	5	6	5	6	137	5.27	3	3	3	9	3	4	3	3	3	3	4	3	4	3
576	29	3	2	3	3	11	2.75	5	5	5	3	4	4	5	5	6	2	5	5	4	4	4	4	4	5	5	5	4	4	5	5	4	4	115	4.42	3	3	3	9	3	3	3	3	3	3	3	3	3	3
577	56	4	4	4	4	16	4	6	7	6	4	7	6	6	6	7	6	7	7	6	5	7	6	7	7	7	5	7	6	6	7	6	7	164	6.31	2	2	2	6	2	4	4	4	4	4	3	5	4	4
578	30	4	4	4	4	16	4	4	4	4	4	5	4	5	5	5	5	5	5	4	4	5	4	5	5	4	5	6	4	4	5	4	5	119	4.58	4	3	4	11	3.67	4	3	3	4	2	3	3	4	4
579	56	4	3	4	4	15	3.75	4	6	3	4	6	5	5	6	5	4	4	5	6	6	6	5	4	4	5	5	5	6	4	4	6	5	128	4.92	3	4	3	10	3.33	3	4	3	3	3	3	3	3	3
580	39	4	5	4	4	17	4.25	4	6	5	4	5	5	4	5	5	4	5	4	4	7	6	6	6	5	5	7	6	5	4	5	5	4	131	5.04	3	2	1	6	2	4	5	4	4	3	4	3	5	3
581	31	5	4	5	4	18	4.5	6	7	5	7	5	7	5	7	5	7	6	7	7	7	7	6	6	6	5	5	7	6	7	7	7	7	164	6.31	2	2	1	5	1.67	4	3	3	5	4	4	4	5	4
582	54	4	4	3	3	14	3.5	6	4	4	3	4	4	4	3	4	6	6	3	4	4	3	5	4	5	5	4	5	4	4	4	4	4	110	4.23	4	4	4	12	4	4	3	3	3	4	3	4	4	3
583	50	3	3	3	4	13	3.25	4	4	4	6	4	5	7	4	6	5	5	5	6	3	3	6	5	5	5	5	5	6	6	6	5	4	129	4.96	3	3	4	10	3.33	3	5	4	4	4	4	4	3	3
584	27	4	4	3	3	14	3.5	3	4	2	5	2	4	1	4	2	3	4	4	2	4	5	4	4	3	5	4	5	5	4	3	3	3	92	3.54	4	3	4	11	3.67	2	3	2	3	2	3	2	3	2
585	57	4	5	4	4	17	4.25	6	5	4	5	5	5	5	5	4	5	4	6	6	5	4	4	4	5	6	4	6	4	5	5	5	5	127	4.88	4	3	3	10	3.33	3	3	4	3	3	3	4	4	4
586	56	3	3	2	3	11	2.75	5	5	6	3	5	5	6	5	6	4	5	5	4	3	4	4	5	4	4	4	3	5	4	4	4	6	118	4.54	3	4	3	10	3.33	3	3	4	2	3	3	4	3	2
587	51	2	3	3	4	12	3	5	6	5	6	7	4	5	5	5	5	6	6	6	6	6	7	6	6	6	7	4	7	3	5	6	6	146	5.62	3	3	3	9	3	4	4	3	3	4	3	4	3	4
588	46	3	1	2	2	8	2	5	4	2	4	5	4	3	6	3	5	4	5	3	2	4	6	4	5	5	4	4	4	4	4	5	4	108	4.15	4	4	4	12	4	3	3	4	3	2	2	3	2	4
589	42	3	3	3	3	12	3	7	5	7	6	5	6	7	4	5	6	6	5	6	6	6	7	6	6	6	6	6	7	5	6	6	7	155	5.96	2	2	2	6	2	4	3	4	4	3	4	4	3	3
590	36	3	3	3	3	12	3	3	5	3	4	2	4	4	4	3	4	3	3	4	3	5	3	3	2	4	3	4	3	4	2	4	2	88	3.38	3	3	4	10	3.33	3	2	4	3	3	3	3	3	3
591	48	3	3	3	3	12	3	6	3	5	6	5	4	4	4	5	4	5	4	5	4	4	4	4	6	4	5	4	6	4	6	4	5	120	4.62	4	4	4	12	4	3	3	3	2	3	3	3	2	3
592	37	3	3	4	4	14	3.5	3	6	4	4	4	5	5	4	5	5	6	5	5	4	2	4	4	5	4	5	4	4	4	3	5	6	115	4.42	4	3	4	11	3.67	3	4	5	4	4	4	4	4	4
593	27	3	3	4	3	13	3.25	4	5	4	5	4	3	4	4	3	5	5	4	3	5	6	5	5	5	5	6	5	5	4	5	4	7	120	4.62	2	3	4	9	3	3	4	3	3	4	4	5	4	3
594	27	4	4	3	3	14	3.5	6	5	5	2	4	3	4	4	6	4	3	5	4	2	3	4	4	4	4	5	3	4	4	3	4	5	104	4	4	4	3	11	3.67	3	3	2	4	3	3	3	3	3
595	36	5	5	5	5	20	5	5	4	5	5	3	5	6	5	5	3	5	5	6	4	2	3	3	4	4	6	3	5	5	6	4	5	116	4.46	3	4	3	10	3.33	3	3	3	3	3	3	3	3	4
596	58	4	4	3	4	15	3.75	4	4	4	4	4	5	3	5	3	5	4	4	3	4	5	5	4	5	5	4	4	5	3	5	4	5	110	4.23	4	3	3	10	3.33	3	2	3	2	3	3	3	3	2
597	53	3	3	4	3	13	3.25	2	6	3	3	4	5	3	5	3	6	4	5	3	4	3	6	5	4	3	5	5	4	4	3	5	4	107	4.12	2	3	3	8	2.67	4	1	2	1	3	2	3	3	3
598	44	3	3	4	3	13	3.25	5	4	5	4	3	3	5	4	4	3	3	5	4	5	4	6	2	4	5	4	3	5	3	5	4	5	107	4.12	3	3	3	9	3	3	3	2	2	3	2	2	1	2
599	55	3	3	2	3	11	2.75	2	4	3	3	3	3	3	4	2	5	4	3	4	3	3	3	6	3	4	4	4	4	4	3	4	3	91	3.5	3	3	2	8	2.67	4	4	3	4	4	4	3	3	3
600	33	4	3	3	3	13	3.25	5	4	5	6	5	4	5	5	5	5	6	4	4	5	4	3	4	3	3	5	5	3	4	5	4	4	115	4.42	5	3	4	12	4	4	3	3	4	3	4	3	3	3
601	33	2	3	3	3	11	2.75	3	4	2	4	4	2	3	4	5	3	3	2	2	3	5	3	4	6	5	3	3	3	4	3	3	5	91	3.5	4	4	3	11	3.67	3	3	3	2	2	3	2	3	2
602	23	3	4	3	4	14	3.5	4	5	5	5	4	6	5	5	4	4	4	5	4	5	5	5	5	5	4	6	5	5	4	5	5	6	125	4.81	3	3	4	10	3.33	2	3	3	2	4	3	2	3	2
603	30	3	3	2	3	11	2.75	5	6	5	5	3	5	2	3	4	4	6	5	4	4	4	5	5	3	4	3	3	5	4	4	4	4	109	4.19	3	3	3	9	3	3	3	2	4	3	3	2	3	4
604	24	4	3	5	4	16	4	5	5	5	5	5	6	6	5	4	5	5	5	6	5	6	6	6	4	5	4	6	5	5	4	5	5	133	5.12	3	2	2	7	2.33	3	3	3	3	3	2	3	3	3
605	30	4	5	4	4	17	4.25	5	5	5	5	6	5	4	4	5	5	5	3	4	5	3	4	4	5	3	5	5	3	5	5	5	4	117	4.5	4	3	3	10	3.33	4	3	3	3	4	4	3	4	3
606	26	3	3	3	4	13	3.25	4	6	5	4	5	5	5	5	5	5	4	5	4	5	5	3	4	4	5	5	5	3	4	4	5	5	119	4.58	3	3	2	8	2.67	4	3	4	3	4	3	4	4	3
607	40	3	3	2	3	11	2.75	4	4	4	5	4	5	4	5	5	4	6	6	4	6	3	5	3	4	4	3	4	4	3	4	3	4	110	4.23	3	4	3	10	3.33	2	2	2	4	3	3	4	3	3
608	52	3	3	2	2	10	2.5	3	4	4	4	4	3	4	2	4	4	4	2	6	4	2	5	3	5	5	4	4	3	3	5	3	4	98	3.77	4	4	4	12	4	3	3	3	4	3	1	2	3	4
609	31	4	3	4	4	15	3.75	4	4	3	4	5	6	4	5	6	3	4	4	6	4	5	4	5	4	6	4	6	5	4	5	5	5	120	4.62	3	3	3	9	3	3	3	4	4	3	3	4	3	4
610	51	3	4	4	3	14	3.5	6	5	6	7	6	7	6	6	6	5	6	6	7	7	7	5	7	5	7	5	6	6	5	4	6	6	155	5.96	3	4	3	10	3.33	2	4	3	4	3	3	3	3	3
611	54	3	4	3	3	13	3.25	5	5	7	5	5	5	5	6	5	4	6	5	6	4	7	4	6	4	5	3	5	3	4	5	6	5	130	5	4	3	3	10	3.33	3	3	3	3	4	3	2	2	3
612	34	2	2	2	3	9	2.25	3	4	4	3	4	4	3	5	5	3	4	3	5	4	4	4	3	4	5	5	4	4	3	5	4	5	104	4	4	4	4	12	4	2	2	4	2	3	4	2	2	3
613	28	4	4	5	4	17	4.25	4	7	4	6	4	6	4	6	4	6	3	7	4	7	5	5	4	3	4	5	5	4	4	4	5	4	124	4.77	3	3	2	8	2.67	4	4	5	5	5	4	5	5	4
614	37	3	4	3	3	13	3.25	4	5	4	6	7	4	4	5	5	5	5	4	5	4	5	5	5	3	5	5	5	4	5	4	4	4	121	4.65	3	4	3	10	3.33	3	3	3	4	3	4	3	3	4
615	30	5	4	4	4	17	4.25	4	4	4	5	4	4	6	5	4	5	3	6	6	5	6	5	6	5	7	6	6	4	5	4	6	5	130	5	3	4	4	11	3.67	4	3	3	3	4	3	3	4	5
616	27	5	5	4	4	18	4.5	6	3	5	5	5	5	4	6	3	4	5	4	5	4	5	4	4	5	4	5	3	5	3	6	4	4	116	4.46	3	3	3	9	3	4	4	3	5	3	3	4	5	4
617	25	3	3	4	3	13	3.25	2	2	3	3	2	4	2	4	2	5	3	3	3	3	5	5	4	4	5	3	4	5	3	4	4	5	92	3.54	2	4	3	9	3	4	3	2	3	3	3	2	2	1
618	35	3	4	4	4	15	3.75	5	6	6	5	5	4	5	5	5	6	5	4	4	5	5	7	6	4	6	6	6	5	4	5	5	5	134	5.15	4	4	4	12	4	3	4	4	3	5	4	3	4	3
619	31	3	3	3	3	12	3	4	3	4	4	3	4	5	4	5	4	3	4	3	4	4	3	5	4	4	4	4	5	4	4	4	3	102	3.92	3	2	3	8	2.67	4	4	3	4	4	4	4	4	3
620	46	3	3	3	3	12	3	5	4	4	6	6	6	6	6	5	7	6	6	5	6	5	4	5	4	6	3	5	4	4	4	4	3	129	4.96	4	4	3	11	3.67	4	3	3	4	3	3	4	3	3
621	37	4	5	4	5	18	4.5	4	7	4	5	5	5	6	6	6	5	3	6	5	6	6	5	4	6	4	6	3	5	5	5	4	3	129	4.96	4	4	4	12	4	4	3	3	3	3	3	3	3	4
622	47	3	4	3	4	14	3.5	5	5	4	5	5	5	4	5	5	6	4	6	5	4	4	5	4	4	5	6	5	6	5	6	6	6	130	5	2	2	3	7	2.33	4	2	3	3	3	3	4	3	3
623	43	4	5	3	4	16	4	5	5	5	4	5	3	5	4	4	4	4	4	5	4	4	3	3	3	5	5	4	6	5	5	6	4	114	4.38	3	3	3	9	3	3	3	4	4	3	4	3	3	3
624	39	3	4	3	4	14	3.5	2	3	1	4	3	5	3	5	3	4	2	3	2	5	3	2	3	4	4	5	4	4	2	3	3	3	85	3.27	3	3	4	10	3.33	3	2	4	3	3	4	4	4	2
625	46	4	4	4	4	16	4	6	5	5	3	6	6	6	4	7	4	6	6	6	5	3	5	4	4	4	5	3	4	3	5	3	4	122	4.69	4	3	3	10	3.33	3	3	3	3	4	4	3	3	3
626	46	4	5	4	5	18	4.5	6	5	4	5	5	6	6	4	6	5	5	4	6	5	5	5	5	5	4	5	4	6	5	5	3	6	130	5	3	3	3	9	3	4	3	4	4	4	4	4	3	4
627	40	3	3	3	4	13	3.25	5	5	7	4	5	6	6	4	5	5	5	4	6	3	6	6	6	6	5	5	5	5	5	5	4	4	132	5.08	2	3	3	8	2.67	4	2	3	3	2	3	3	3	4
628	45	4	3	4	4	15	3.75	6	5	7	3	7	5	6	3	6	4	5	3	7	5	3	4	4	5	5	5	4	4	3	4	3	4	120	4.62	3	3	3	9	3	2	4	4	4	4	3	4	3	4
629	38	5	4	4	4	17	4.25	5	5	5	5	4	5	5	5	4	5	5	5	4	5	5	6	5	4	6	4	5	5	6	5	6	6	130	5	3	3	3	9	3	3	4	3	4	4	4	4	4	4
630	55	4	4	2	4	14	3.5	3	2	5	4	2	3	4	3	3	3	5	3	1	4	4	3	3	4	4	3	4	5	3	3	3	5	89	3.42	3	3	3	9	3	3	3	4	2	4	3	3	4	3
631	54	3	3	3	2	11	2.75	3	4	3	4	1	4	4	4	4	3	4	2	3	4	4	4	4	5	4	3	5	4	4	4	4	4	96	3.69	3	3	2	8	2.67	3	3	3	2	3	3	3	2	3
632	58	4	4	4	5	17	4.25	6	6	5	6	6	3	5	6	5	6	4	4	5	5	6	6	5	7	4	5	7	6	6	6	4	5	139	5.35	3	2	3	8	2.67	2	4	3	4	4	3	2	3	4
633	60	3	4	4	4	15	3.75	4	3	4	4	5	5	3	4	4	4	4	3	4	4	4	3	3	3	3	5	3	3	2	3	4	3	94	3.62	3	4	3	10	3.33	3	2	3	2	4	3	3	3	3
634	43	4	4	4	4	16	4	6	5	6	5	5	5	6	5	6	6	5	5	5	5	5	4	5	5	6	5	6	6	5	5	5	4	136	5.23	2	2	2	6	2	4	4	3	3	4	3	3	4	4
635	52	1	2	1	2	6	1.5	3	3	3	3	3	4	3	3	4	3	3	3	2	3	4	2	4	4	4	4	5	4	5	4	5	4	92	3.54	4	4	5	13	4.33	1	4	3	2	1	2	3	3	2
636	33	5	4	4	3	16	4	7	7	7	5	6	6	6	7	5	5	7	5	6	6	6	7	7	5	7	5	7	5	6	5	6	6	157	6.04	2	3	1	6	2	3	5	4	4	4	4	4	4	4
637	28	4	3	3	4	14	3.5	6	7	4	4	5	6	3	5	3	4	5	3	4	4	4	3	4	4	5	4	4	3	6	5	4	5	114	4.38	4	3	4	11	3.67	3	3	2	3	2	3	3	3	4
638	53	3	3	3	4	13	3.25	6	4	5	6	7	4	4	5	4	4	5	5	3	4	6	4	5	5	5	4	4	4	5	5	4	5	122	4.69	4	4	4	12	4	4	3	4	4	4	4	4	4	5
639	50	4	4	4	4	16	4	6	5	5	5	6	4	6	4	6	5	5	5	5	5	5	5	5	5	4	5	6	5	4	4	6	6	132	5.08	4	4	4	12	4	4	3	3	4	3	3	3	2	3
640	54	4	3	4	4	15	3.75	3	5	5	4	5	4	5	4	3	5	3	5	5	5	4	4	5	5	5	5	4	5	4	6	4	4	116	4.46	2	3	3	8	2.67	4	3	3	3	3	3	3	4	3
641	24	4	4	3	3	14	3.5	5	4	5	5	4	6	4	5	5	4	4	5	4	4	4	6	4	6	4	5	4	4	5	5	7	4	122	4.69	3	3	3	9	3	4	4	4	3	5	4	4	3	3
642	23	4	3	4	4	15	3.75	4	5	5	3	4	2	5	4	5	3	4	2	5	4	5	5	6	4	6	3	4	4	4	3	5	4	108	4.15	5	4	3	12	4	3	4	3	3	3	2	3	3	3
643	25	2	3	3	3	11	2.75	3	4	3	4	5	4	4	5	3	3	4	5	3	4	5	2	5	1	2	2	5	2	4	2	4	2	90	3.46	3	3	4	10	3.33	4	3	4	3	4	3	3	4	3
644	29	2	2	3	2	9	2.25	5	5	3	4	4	4	5	4	4	4	4	3	4	2	4	3	5	4	4	4	5	3	4	4	3	4	102	3.92	4	4	3	11	3.67	2	3	3	3	2	3	3	3	3
645	58	3	1	3	2	9	2.25	3	4	3	6	4	3	4	5	5	6	3	4	4	5	5	4	4	4	4	4	4	4	3	5	3	5	108	4.15	3	4	3	10	3.33	4	3	2	4	3	2	3	3	3
646	28	4	4	4	4	16	4	5	5	7	5	4	5	3	5	4	6	5	4	5	6	3	6	5	6	5	5	5	5	5	4	5	5	128	4.92	2	3	3	8	2.67	4	4	5	4	5	5	4	4	5
647	42	4	3	3	3	13	3.25	3	3	5	3	6	3	5	2	4	3	5	4	4	4	5	4	4	3	3	3	3	3	4	3	3	4	96	3.69	3	2	3	8	2.67	2	2	2	4	2	3	3	3	3
648	60	3	3	3	3	12	3	5	4	3	5	4	5	3	4	3	5	3	4	3	6	4	5	3	5	4	4	3	6	5	6	3	5	110	4.23	3	3	3	9	3	4	2	3	4	2	3	2	4	4
649	58	3	3	3	2	11	2.75	6	5	5	3	4	5	5	2	4	4	5	5	6	4	6	6	6	6	6	5	5	5	5	6	6	5	130	5	3	2	4	9	3	4	3	2	4	2	2	3	3	3
650	51	4	3	4	4	15	3.75	3	4	3	4	4	5	5	5	3	4	5	6	4	5	3	5	3	4	4	5	4	4	4	5	2	5	108	4.15	3	2	3	8	2.67	4	4	4	2	4	4	3	2	3
651	23	3	2	3	2	10	2.5	5	5	4	3	3	3	3	4	4	3	5	4	4	4	4	4	3	4	3	5	3	2	4	5	4	4	99	3.81	4	3	4	11	3.67	4	2	4	3	4	4	3	3	2
652	29	3	3	4	3	13	3.25	4	3	3	2	3	1	4	4	3	2	3	3	3	4	4	2	3	4	3	4	3	4	4	3	4	3	83	3.19	4	5	5	14	4.67	3	3	3	3	4	4	4	3	2
653	58	4	3	4	4	15	3.75	6	5	3	4	3	4	3	5	4	4	3	5	4	5	5	5	6	5	4	4	4	4	5	5	5	6	116	4.46	4	4	3	11	3.67	3	4	3	3	3	3	3	3	2
654	50	3	3	3	2	11	2.75	6	4	4	3	4	3	3	3	3	3	3	4	4	3	4	2	3	4	5	3	5	3	5	3	3	2	92	3.54	4	4	4	12	4	2	2	3	4	2	4	3	3	4
655	33	5	4	5	5	19	4.75	5	6	5	6	5	5	5	4	6	6	5	7	5	7	5	5	5	5	5	4	6	6	6	6	5	6	141	5.42	3	4	3	10	3.33	4	3	4	4	3	3	3	3	3
656	49	4	4	4	3	15	3.75	5	5	4	3	5	4	6	4	5	4	4	4	5	5	2	5	4	4	4	5	3	6	5	4	4	6	115	4.42	3	3	3	9	3	4	4	4	3	3	4	4	3	3
657	23	3	3	2	2	10	2.5	5	5	5	5	4	4	4	3	4	3	5	3	4	5	5	4	5	5	4	5	3	5	4	4	4	4	111	4.27	3	4	3	10	3.33	4	3	3	4	2	4	3	3	3
658	29	3	4	3	3	13	3.25	6	5	4	6	5	5	6	5	4	6	6	5	3	5	5	5	5	6	5	6	6	6	6	3	4	5	133	5.12	3	3	3	9	3	3	3	4	3	3	3	3	3	3
659	44	3	3	3	2	11	2.75	4	6	4	6	6	5	4	6	3	5	3	6	5	5	5	6	4	3	4	5	4	4	4	5	4	5	121	4.65	3	3	2	8	2.67	4	5	3	3	4	3	3	3	4
660	38	3	3	4	3	13	3.25	6	4	5	4	5	5	3	5	6	2	5	4	6	5	5	4	3	3	4	4	4	2	3	3	5	3	108	4.15	3	3	3	9	3	4	4	3	3	3	3	4	3	4
661	44	3	3	3	3	12	3	4	5	5	5	5	4	5	5	6	5	5	4	5	4	5	4	3	4	3	3	3	4	3	3	3	3	108	4.15	4	4	4	12	4	3	4	4	3	3	3	3	3	3
662	40	3	3	2	3	11	2.75	5	3	3	5	5	4	3	6	5	4	4	4	3	4	4	3	4	5	3	3	3	4	4	4	2	5	102	3.92	4	4	4	12	4	3	3	3	3	3	3	3	3	3
663	46	3	4	3	3	13	3.25	6	5	5	5	7	6	6	6	6	6	5	5	6	5	5	4	6	5	4	6	5	7	5	5	6	6	143	5.5	3	3	3	9	3	3	4	4	4	4	5	4	5	4
664	34	3	2	3	3	11	2.75	5	5	5	5	4	5	4	5	5	4	4	5	4	4	4	4	4	3	4	4	3	4	4	2	4	3	107	4.12	4	4	4	12	4	3	2	3	2	3	3	3	3	2
665	35	3	3	3	3	12	3	2	4	3	3	2	5	4	4	3	4	3	5	3	6	4	4	4	5	5	5	4	4	5	3	3	4	101	3.88	3	2	2	7	2.33	3	4	3	4	2	2	2	3	5
666	41	4	4	4	3	15	3.75	5	4	4	4	4	5	6	4	3	5	4	4	4	5	5	4	3	4	5	4	4	4	4	4	5	5	112	4.31	3	4	3	10	3.33	3	3	5	3	4	3	4	4	3
667	26	3	5	3	4	15	3.75	3	5	4	5	5	4	4	4	4	3	3	4	5	4	6	6	3	5	5	5	5	5	5	5	5	4	116	4.46	4	4	3	11	3.67	2	3	4	4	3	3	3	3	4
668	41	4	4	5	4	17	4.25	5	5	5	3	4	4	4	4	5	4	5	4	7	4	6	6	5	5	5	4	6	5	6	5	6	3	125	4.81	3	3	4	10	3.33	4	5	5	5	4	4	4	4	4
669	55	4	3	4	4	15	3.75	5	5	5	6	6	6	5	5	4	6	4	5	4	6	5	4	4	5	6	5	4	5	5	5	5	5	130	5	3	2	2	7	2.33	4	5	4	3	4	4	4	4	4
670	40	3	3	3	2	11	2.75	5	4	4	4	3	4	4	2	3	5	3	2	3	3	4	4	4	4	2	3	3	2	4	4	3	4	90	3.46	4	4	3	11	3.67	3	2	2	2	3	2	3	3	3
671	35	3	3	3	4	13	3.25	5	4	5	3	6	3	6	4	4	3	6	3	6	3	5	4	4	3	4	4	4	3	4	4	4	4	108	4.15	4	4	5	13	4.33	3	3	3	4	3	4	4	2	4
672	29	3	3	3	3	12	3	4	5	5	4	5	3	4	4	5	5	4	3	5	4	4	4	5	4	3	4	4	4	4	3	4	3	106	4.08	3	4	3	10	3.33	3	3	5	4	4	4	4	4	3
673	23	3	4	3	3	13	3.25	6	6	5	4	6	6	3	4	5	5	5	6	3	4	4	3	5	5	5	5	4	5	4	5	6	3	122	4.69	3	4	3	10	3.33	4	3	3	3	4	5	2	3	3
674	38	4	3	3	3	13	3.25	5	5	3	5	4	5	5	6	5	5	4	6	5	5	4	6	4	6	5	5	5	4	5	5	5	5	127	4.88	4	3	3	10	3.33	4	4	5	5	5	4	5	5	5
675	48	3	3	3	3	12	3	6	6	5	7	7	7	5	6	6	7	5	7	5	7	7	5	6	6	5	6	7	5	7	5	7	6	158	6.08	3	3	3	9	3	3	3	4	3	4	4	4	4	5
676	46	4	5	4	3	16	4	6	5	4	6	5	4	4	6	5	5	4	6	6	5	7	6	7	4	6	7	5	5	5	6	6	6	141	5.42	2	3	3	8	2.67	3	4	4	5	4	3	4	3	3
677	46	3	3	3	3	12	3	3	2	2	3	2	3	2	4	3	3	1	2	4	3	2	3	3	3	1	4	2	3	2	3	2	4	69	2.65	3	4	4	11	3.67	3	3	3	2	2	2	2	2	3
678	22	3	3	4	3	13	3.25	5	4	3	5	3	4	2	3	4	4	3	3	4	5	5	4	4	3	5	4	4	5	4	3	5	4	102	3.92	4	3	4	11	3.67	3	3	3	3	2	3	4	3	3
679	39	3	3	2	4	12	3	3	4	3	4	3	4	3	3	2	3	3	4	1	4	3	2	4	1	3	2	5	3	4	2	3	3	79	3.04	3	3	4	10	3.33	2	3	2	3	3	3	2	3	3
680	54	4	3	3	3	13	3.25	2	4	5	5	3	5	5	5	3	4	3	6	4	5	5	3	4	6	4	5	4	5	4	4	4	5	112	4.31	4	4	4	12	4	1	3	3	3	3	4	4	4	4
681	33	2	3	3	3	11	2.75	6	4	4	5	5	5	6	4	5	4	6	3	5	5	4	5	4	5	5	5	6	5	5	6	4	5	126	4.85	5	4	4	13	4.33	3	3	4	3	4	2	3	3	4
682	54	3	3	3	4	13	3.25	5	6	3	4	5	4	3	5	4	5	3	5	5	4	6	4	5	3	4	3	5	4	5	4	5	3	112	4.31	3	3	3	9	3	3	4	2	3	3	2	4	3	2
683	22	4	5	3	3	15	3.75	5	4	5	5	6	5	5	6	5	6	6	5	6	5	4	5	4	4	4	3	5	6	5	5	4	3	126	4.85	3	4	3	10	3.33	3	3	3	3	3	3	4	3	4
684	44	4	4	3	4	15	3.75	6	6	5	4	5	6	6	5	5	5	5	6	6	7	5	6	5	5	4	6	5	6	5	6	5	6	141	5.42	2	2	1	5	1.67	3	4	4	4	4	5	4	5	5
685	23	4	4	4	2	14	3.5	6	6	7	6	7	5	6	5	6	7	7	5	6	6	6	6	6	6	6	6	6	6	5	4	7	6	155	5.96	3	3	4	10	3.33	3	4	4	4	3	4	3	3	3
686	55	3	4	3	2	12	3	4	4	4	4	5	3	6	3	5	3	5	4	5	3	4	5	6	4	4	4	4	4	5	4	4	4	110	4.23	3	4	3	10	3.33	2	2	2	2	2	2	1	2	3
687	40	3	4	4	4	15	3.75	5	6	5	5	7	5	6	4	6	7	6	5	6	5	5	4	6	5	6	5	6	4	7	5	6	5	142	5.46	4	3	3	10	3.33	3	5	3	4	3	3	3	3	4
688	45	3	4	3	3	13	3.25	5	7	6	4	5	6	4	5	6	5	4	5	5	4	5	5	6	5	5	4	5	6	5	3	4	5	129	4.96	3	3	3	9	3	4	3	4	4	4	4	4	4	3
689	40	3	4	3	4	14	3.5	5	3	4	6	4	4	4	3	3	6	4	3	5	5	5	3	3	3	5	4	4	5	3	4	4	3	105	4.04	3	3	3	9	3	3	3	3	3	4	4	4	4	3
690	51	2	3	3	2	10	2.5	4	5	4	4	3	3	4	5	5	4	3	4	3	5	3	3	4	5	4	4	5	3	4	4	4	2	101	3.88	3	3	3	9	3	2	5	3	4	3	3	4	3	3
691	33	4	5	4	5	18	4.5	5	4	5	6	4	4	4	5	5	6	6	6	5	6	4	5	3	4	5	5	4	4	4	5	2	5	121	4.65	3	3	3	9	3	3	5	5	4	5	4	4	4	3
692	50	2	3	3	2	10	2.5	5	3	4	5	4	3	4	4	4	3	4	5	4	5	3	4	4	4	5	4	4	4	4	4	3	7	107	4.12	3	3	3	9	3	3	4	3	3	4	4	3	4	3
693	50	3	3	3	3	12	3	2	3	2	4	3	3	4	3	3	3	3	5	4	3	3	2	4	3	4	3	4	3	4	3	4	3	85	3.27	4	3	4	11	3.67	4	4	4	4	4	3	3	2	3
694	53	3	4	3	3	13	3.25	6	4	5	4	6	6	5	5	6	7	6	5	4	5	5	5	5	5	5	4	5	5	5	4	5	5	132	5.08	2	3	2	7	2.33	3	3	3	4	3	3	4	3	3
695	59	3	3	3	4	13	3.25	3	3	5	3	5	3	5	4	3	4	4	4	3	4	3	4	2	5	3	3	4	4	2	5	3	4	95	3.65	4	3	3	10	3.33	3	3	3	4	3	3	3	3	3
696	37	3	4	3	3	13	3.25	1	5	2	3	4	5	3	2	3	4	2	5	4	4	5	4	4	4	4	5	2	2	4	3	3	4	91	3.5	4	4	5	13	4.33	3	3	2	4	2	2	3	3	3
697	46	3	4	4	4	15	3.75	5	5	4	4	6	3	5	3	5	4	5	4	5	4	3	3	3	3	4	4	4	4	5	5	4	4	108	4.15	3	3	3	9	3	2	3	2	3	4	1	3	3	3
698	56	3	5	4	5	17	4.25	5	5	5	6	5	7	7	5	6	5	6	6	5	5	5	5	6	5	5	4	4	4	6	4	5	4	135	5.19	4	4	4	12	4	4	3	3	4	3	3	2	3	4
699	55	3	3	3	3	12	3	5	5	5	4	4	3	4	3	6	5	5	5	4	5	4	5	4	4	4	4	3	4	4	4	4	5	112	4.31	3	3	4	10	3.33	3	3	4	4	5	4	3	3	4
700	57	3	3	3	4	13	3.25	5	6	6	7	6	5	6	6	7	7	5	6	5	6	3	5	5	6	4	6	5	6	5	5	4	6	143	5.5	2	3	3	8	2.67	4	5	4	5	5	4	4	5	4
701	46	2	3	2	3	10	2.5	4	3	5	4	4	4	3	3	4	3	5	4	4	2	3	4	1	3	2	4	5	3	4	3	3	2	89	3.42	4	4	4	12	4	3	2	4	3	2	2	2	3	2
702	36	2	3	3	3	11	2.75	2	4	4	5	4	4	3	4	3	4	4	4	4	4	3	4	3	4	4	4	3	5	3	3	3	4	96	3.69	4	5	5	14	4.67	3	3	3	3	2	4	2	3	3
703	25	3	3	3	4	13	3.25	7	6	7	6	7	6	6	7	7	6	7	6	7	5	5	4	5	4	5	5	5	6	5	4	5	4	147	5.65	2	2	3	7	2.33	3	4	3	4	3	3	4	3	4
704	56	3	4	3	3	13	3.25	5	5	6	5	5	7	6	6	7	6	4	7	6	5	5	7	5	6	5	6	3	6	4	6	5	7	145	5.58	3	3	3	9	3	2	2	3	4	3	3	3	2	3
705	41	2	3	3	2	10	2.5	6	4	6	5	3	4	5	5	6	5	4	4	6	6	6	4	5	3	6	6	5	4	6	4	6	6	130	5	3	3	2	8	2.67	3	4	3	3	3	4	3	4	3
706	37	3	2	3	3	11	2.75	5	4	5	5	4	5	5	4	6	5	4	5	4	2	6	5	5	4	5	4	5	6	5	5	4	5	122	4.69	3	4	4	11	3.67	4	4	4	4	3	4	4	2	4
707	27	3	4	3	3	13	3.25	5	4	6	6	5	4	4	4	5	3	5	5	4	4	3	4	5	5	5	3	5	4	5	4	4	5	116	4.46	2	3	3	8	2.67	4	4	4	3	3	4	4	4	3
708	42	3	4	4	3	14	3.5	6	5	5	6	5	6	5	5	6	4	5	2	4	5	5	5	5	5	4	6	4	6	3	6	4	5	127	4.88	4	4	3	11	3.67	4	3	3	3	4	4	3	4	3
709	31	4	4	3	4	15	3.75	4	4	6	4	3	5	3	4	3	3	5	5	5	4	4	4	4	3	4	2	4	4	3	3	3	4	100	3.85	4	3	4	11	3.67	2	3	3	3	3	3	3	2	3
710	41	4	4	3	4	15	3.75	7	5	6	5	6	3	5	5	6	4	5	6	5	5	5	6	6	6	5	6	5	6	6	6	4	7	141	5.42	4	3	4	11	3.67	4	4	3	3	4	4	4	3	2
711	28	4	3	3	4	14	3.5	2	5	4	4	4	4	3	5	3	4	3	4	4	5	3	4	4	5	3	4	3	4	4	4	4	3	99	3.81	3	2	3	8	2.67	2	3	2	3	3	2	3	3	2
712	22	2	3	3	3	11	2.75	4	4	3	4	3	5	4	3	5	4	4	4	4	4	4	4	3	3	6	3	4	4	5	3	4	1	99	3.81	3	3	4	10	3.33	4	3	2	3	2	2	2	2	3
713	45	4	3	5	4	16	4	4	5	4	5	6	4	6	5	5	4	6	7	4	5	5	6	6	6	6	5	5	5	5	6	5	6	136	5.23	3	1	3	7	2.33	3	4	4	5	5	4	4	4	5
714	53	5	3	4	4	16	4	4	3	3	5	3	3	3	3	3	5	4	4	3	3	3	4	5	4	4	3	4	1	4	4	3	4	92	3.54	3	3	2	8	2.67	3	4	4	4	3	4	4	4	3
715	56	3	4	4	4	15	3.75	5	5	6	5	5	5	5	4	5	4	3	3	5	4	6	6	6	5	7	6	5	5	5	6	5	5	131	5.04	2	3	3	8	2.67	4	5	4	3	4	5	5	5	5
716	39	4	3	2	3	12	3	5	4	4	6	4	4	5	5	4	5	5	4	5	6	3	6	4	5	4	7	4	5	3	6	6	5	124	4.77	3	3	3	9	3	3	4	4	4	3	3	3	3	4
717	58	4	3	4	4	15	3.75	3	3	5	4	5	4	5	5	3	5	5	4	4	4	4	5	5	4	5	4	5	4	5	3	5	4	112	4.31	3	3	3	9	3	3	3	4	4	4	4	4	3	4
718	53	4	5	5	5	19	4.75	5	5	5	4	5	6	4	6	5	6	6	6	4	6	6	4	5	4	4	5	6	5	5	5	4	6	132	5.08	2	3	2	7	2.33	5	3	4	3	4	4	4	4	3
719	41	4	4	4	4	16	4	4	3	3	6	3	5	4	5	3	5	5	4	3	5	6	3	5	4	6	5	5	5	5	6	3	5	116	4.46	3	3	4	10	3.33	5	3	3	5	3	4	3	3	5
720	41	4	4	3	3	14	3.5	4	3	4	4	4	3	4	4	2	4	4	4	5	4	4	5	4	5	5	3	4	6	4	5	4	5	107	4.12	3	3	3	9	3	3	4	3	4	3	3	4	3	4
721	39	3	2	3	3	11	2.75	5	4	4	4	6	4	5	3	5	4	5	6	4	3	3	5	3	4	4	5	2	4	3	6	5	4	110	4.23	3	3	4	10	3.33	3	3	2	4	2	3	2	3	2
722	55	1	3	4	2	10	2.5	5	5	5	5	4	5	3	3	5	4	5	3	5	5	4	4	5	5	4	2	2	4	4	4	4	5	109	4.19	4	4	5	13	4.33	4	4	4	4	4	3	4	3	4
723	53	4	3	3	4	14	3.5	4	2	4	4	4	4	3	4	3	5	5	4	4	4	3	3	4	4	3	3	3	4	3	2	4	4	94	3.62	3	3	3	9	3	3	3	3	4	4	2	3	3	3
724	50	3	3	3	3	12	3	7	6	6	5	7	6	7	5	5	6	6	6	5	6	4	4	6	4	4	4	6	7	7	5	6	5	145	5.58	3	3	3	9	3	4	4	4	4	4	5	4	4	3
725	34	3	3	3	3	12	3	6	5	5	4	4	5	6	5	6	6	5	4	6	5	5	6	5	6	6	6	5	5	6	6	7	5	140	5.38	4	3	4	11	3.67	4	4	4	3	2	3	3	3	2
726	38	4	4	4	3	15	3.75	5	4	6	4	7	3	5	5	6	5	5	4	5	5	5	5	5	5	6	5	6	5	6	4	5	4	130	5	3	4	3	10	3.33	4	3	3	4	3	3	3	3	3
727	35	3	3	3	3	12	3	5	5	4	5	4	5	4	6	4	5	2	5	5	5	5	4	5	4	5	5	6	3	5	4	5	4	119	4.58	2	3	3	8	2.67	4	4	3	4	4	4	3	4	4
728	53	4	4	5	4	17	4.25	6	4	5	6	4	4	5	5	5	4	6	5	6	4	5	6	5	5	4	4	4	6	4	5	6	6	129	4.96	3	2	2	7	2.33	5	4	4	3	5	4	4	4	3
729	55	3	3	3	2	11	2.75	5	4	6	3	5	4	5	4	5	4	6	4	4	4	3	4	5	4	4	4	4	4	4	4	4	2	109	4.19	4	3	3	10	3.33	3	3	2	3	3	3	3	3	3
730	47	3	4	5	5	17	4.25	6	5	5	6	6	5	6	5	4	6	7	5	5	5	5	5	4	5	5	5	5	5	4	5	5	6	135	5.19	4	2	4	10	3.33	3	4	4	3	4	4	3	4	4
731	25	5	5	4	4	18	4.5	4	6	6	5	5	5	6	5	5	5	4	5	5	5	7	7	6	7	6	7	5	5	5	7	5	6	144	5.54	4	4	3	11	3.67	4	3	3	4	3	3	4	4	4
732	56	4	3	3	3	13	3.25	5	3	5	3	4	2	4	2	3	4	3	3	2	3	4	3	3	3	2	4	3	3	4	2	4	3	84	3.23	4	4	4	12	4	3	4	3	3	4	3	4	3	3
733	34	3	3	3	3	12	3	4	3	2	3	4	5	5	4	4	3	3	4	5	3	4	3	4	2	4	3	3	4	3	3	4	3	92	3.54	3	3	3	9	3	2	2	4	2	2	4	3	3	2
734	55	4	4	4	4	16	4	5	7	6	5	7	7	6	7	6	7	6	6	6	7	7	5	6	5	6	6	6	5	6	7	7	4	158	6.08	3	3	3	9	3	5	5	5	4	5	4	4	4	4
735	25	4	4	4	3	15	3.75	4	3	2	4	3	3	3	3	3	4	2	6	4	4	3	4	3	5	5	5	4	4	4	6	4	4	99	3.81	4	3	4	11	3.67	4	2	2	3	2	3	3	3	3
736	22	3	4	3	4	14	3.5	4	6	6	6	5	7	5	6	5	6	6	5	6	5	7	5	5	7	6	5	5	6	7	5	7	7	150	5.77	3	3	2	8	2.67	4	4	4	3	3	4	3	4	3
737	35	4	4	3	4	15	3.75	4	5	3	4	5	4	2	5	4	4	4	5	4	5	5	4	3	4	3	4	5	4	4	4	3	5	106	4.08	3	3	2	8	2.67	3	4	3	3	5	4	4	4	4
738	40	3	2	2	1	8	2	5	5	5	4	4	5	5	5	6	4	4	5	4	2	4	5	6	4	6	4	5	4	5	4	5	3	118	4.54	3	4	3	10	3.33	3	3	3	3	4	3	4	3	4
739	37	3	3	3	3	12	3	5	4	4	3	4	3	5	4	5	5	5	4	3	4	5	5	4	4	5	5	4	5	3	6	4	6	114	4.38	4	5	4	13	4.33	3	2	3	3	3	3	3	4	2
740	30	3	3	3	5	14	3.5	3	5	5	4	5	5	5	5	5	5	4	5	3	5	3	5	3	5	4	4	5	5	5	5	4	5	117	4.5	4	3	3	10	3.33	4	3	3	4	3	3	3	3	3
741	37	3	4	3	4	14	3.5	5	4	5	5	6	6	6	6	6	4	5	6	7	6	6	5	6	5	6	7	6	6	6	6	6	5	147	5.65	3	4	4	11	3.67	3	4	3	2	3	3	3	3	3
742	29	3	3	4	4	14	3.5	4	4	4	4	5	4	4	5	4	4	5	4	3	5	4	4	2	4	4	6	4	5	3	4	3	5	107	4.12	5	4	4	13	4.33	3	4	3	4	3	2	2	4	3
743	37	3	3	3	4	13	3.25	4	5	6	4	6	5	4	5	4	5	6	5	5	5	4	5	5	4	4	4	4	4	5	5	6	4	123	4.73	3	3	4	10	3.33	4	4	4	4	3	3	4	3	3
744	31	3	2	3	3	11	2.75	4	5	7	5	5	3	6	5	6	5	4	4	5	4	5	4	4	5	5	5	6	4	4	2	4	4	120	4.62	4	4	4	12	4	3	3	2	3	3	3	3	2	4
745	26	3	3	3	3	12	3	3	4	3	3	3	2	4	3	4	5	3	4	4	3	4	4	4	4	2	3	4	4	4	3	3	4	91	3.5	4	4	5	13	4.33	3	3	3	3	4	3	4	3	4
746	46	4	4	5	4	17	4.25	6	6	5	5	6	6	6	6	5	7	6	5	5	5	5	5	4	5	5	5	6	6	6	6	6	7	145	5.58	2	2	3	7	2.33	4	4	5	4	5	5	4	5	4
747	48	3	2	4	3	12	3	4	6	4	6	5	6	5	4	4	5	5	4	5	4	3	5	4	4	5	5	6	5	3	5	5	6	123	4.73	3	3	3	9	3	4	3	4	4	4	3	4	4	3
748	24	4	4	4	4	16	4	2	5	4	6	3	6	4	5	3	5	2	5	5	5	6	5	4	2	5	4	3	5	4	4	5	5	112	4.31	4	2	4	10	3.33	4	4	3	5	5	4	4	4	4
749	36	4	3	3	3	13	3.25	4	5	4	4	5	3	2	4	3	5	4	5	5	4	3	5	4	6	5	3	5	4	4	4	4	3	107	4.12	4	4	3	11	3.67	3	2	3	3	3	3	3	3	3
750	28	4	3	3	5	15	3.75	3	6	4	5	3	5	3	4	4	5	4	6	4	5	6	5	6	4	5	5	6	5	5	3	7	4	122	4.69	4	4	4	12	4	4	2	4	3	3	4	3	3	2
751	26	4	3	4	4	15	3.75	7	6	5	5	7	6	6	7	7	6	6	7	5	6	6	7	6	5	7	6	6	7	6	6	6	7	161	6.19	2	3	2	7	2.33	3	3	4	4	3	3	4	4	4
752	24	4	3	3	3	13	3.25	4	4	4	4	5	4	5	4	3	4	5	5	4	4	5	4	4	4	5	4	6	2	5	4	5	4	111	4.27	4	4	4	12	4	3	3	3	1	3	2	3	3	3
753	39	4	3	4	3	14	3.5	4	3	5	3	5	4	4	4	5	4	4	5	3	3	5	4	4	4	4	5	4	3	5	3	5	3	105	4.04	3	3	3	9	3	4	3	3	4	4	3	2	3	4
754	53	3	2	3	2	10	2.5	4	3	3	4	4	2	3	3	2	4	4	2	2	3	2	2	4	4	3	5	2	4	2	4	2	3	80	3.08	4	4	3	11	3.67	2	3	3	3	3	2	2	2	3
755	53	2	3	2	3	10	2.5	5	5	5	4	5	4	5	4	5	5	4	4	6	5	5	4	4	6	5	6	4	5	5	5	5	4	124	4.77	4	3	3	10	3.33	3	4	4	3	5	4	4	4	3
756	34	3	4	4	3	14	3.5	6	4	5	4	5	2	6	5	5	4	5	3	5	4	5	5	6	5	6	5	4	7	5	5	5	5	126	4.85	4	3	4	11	3.67	4	4	4	4	3	3	4	4	3
757	51	4	3	3	3	13	3.25	4	5	5	5	4	5	3	5	6	6	5	5	6	6	4	5	5	4	4	4	4	6	5	5	4	4	124	4.77	4	3	4	11	3.67	3	4	3	3	3	3	5	3	3
758	32	3	3	3	4	13	3.25	4	4	3	3	5	4	3	4	4	2	5	4	4	3	4	5	4	4	5	3	5	5	3	2	5	4	101	3.88	3	4	3	10	3.33	3	4	4	4	4	4	3	3	4
759	31	4	3	4	3	14	3.5	5	6	6	6	5	6	5	5	4	6	5	6	5	7	5	5	3	6	5	4	5	5	5	4	5	5	134	5.15	4	4	3	11	3.67	4	4	4	4	5	4	5	5	4
760	54	4	3	4	3	14	3.5	5	4	5	4	5	5	3	4	3	4	4	3	3	5	4	4	5	6	6	5	4	3	4	3	5	5	111	4.27	3	3	3	9	3	2	4	2	4	3	4	3	4	4
761	49	2	3	3	3	11	2.75	5	4	3	3	3	3	5	2	3	3	5	3	4	2	3	5	4	4	4	4	4	4	5	4	3	5	97	3.73	3	4	3	10	3.33	2	2	2	2	2	2	2	2	3
762	51	4	4	3	4	15	3.75	7	5	5	6	7	5	7	6	7	5	7	6	7	6	7	5	6	6	7	6	6	7	5	6	6	5	158	6.08	2	2	2	6	2	4	3	3	3	4	4	3	3	4
763	55	4	3	4	4	15	3.75	5	6	5	5	4	5	4	4	5	6	5	4	5	5	4	3	5	5	4	5	4	5	5	5	5	5	123	4.73	2	3	3	8	2.67	2	3	3	4	3	3	3	2	4
764	33	3	3	3	3	12	3	3	4	3	2	4	4	3	2	2	3	4	1	3	4	4	2	3	3	2	3	3	2	4	4	3	2	77	2.96	4	3	4	11	3.67	3	4	4	3	3	3	3	3	4
765	44	4	3	2	3	12	3	4	5	4	5	5	4	5	4	5	5	4	5	5	4	2	5	3	6	5	6	3	5	5	5	3	5	117	4.5	3	3	3	9	3	4	4	3	3	4	3	4	3	2
766	28	3	2	4	3	12	3	3	3	4	2	4	2	4	2	3	4	4	3	3	3	4	5	3	6	3	4	3	4	4	4	3	4	91	3.5	4	5	4	13	4.33	2	2	2	3	2	2	1	2	3
767	51	3	3	3	2	11	2.75	4	4	5	5	5	5	6	4	5	3	6	4	5	4	3	6	3	5	4	5	3	4	5	5	5	5	118	4.54	4	3	3	10	3.33	3	4	3	2	2	3	3	2	3
768	33	3	3	2	3	11	2.75	6	4	4	5	5	4	4	3	5	3	6	5	5	6	3	4	2	3	3	3	4	4	3	3	3	4	104	4	4	4	3	11	3.67	3	3	3	3	2	3	4	4	4
769	25	3	4	4	4	15	3.75	4	5	6	6	5	5	5	6	6	5	5	5	6	5	7	5	5	5	5	5	7	4	6	5	7	4	139	5.35	3	2	2	7	2.33	4	2	2	3	2	2	2	4	4
770	29	3	4	4	4	15	3.75	5	5	6	4	5	5	5	6	5	5	4	5	4	5	6	7	6	4	7	5	6	5	6	4	7	5	137	5.27	3	4	3	10	3.33	4	4	4	4	4	3	4	4	4
771	57	3	3	3	4	13	3.25	3	6	5	4	6	4	5	4	5	4	6	4	4	5	6	6	5	4	6	4	5	4	5	6	4	4	124	4.77	4	3	4	11	3.67	3	3	2	2	2	2	3	2	2
772	41	3	3	3	3	12	3	3	3	4	4	4	3	4	3	3	2	5	2	3	4	3	4	4	3	4	3	3	3	5	5	3	4	91	3.5	4	5	5	14	4.67	3	3	3	4	4	3	4	4	3
773	46	5	4	5	5	19	4.75	5	4	5	4	5	4	6	4	5	3	7	6	5	4	5	6	4	5	5	5	5	5	4	5	4	5	125	4.81	2	2	3	7	2.33	3	5	4	5	5	3	4	4	4
774	36	3	3	4	3	13	3.25	4	3	5	3	4	3	4	2	4	2	4	3	3	3	5	6	3	4	4	6	4	4	4	5	4	4	100	3.85	2	3	3	8	2.67	4	3	3	4	3	4	4	4	3
775	43	3	4	4	3	14	3.5	4	6	5	4	5	4	2	5	4	2	5	6	4	4	3	4	4	5	5	5	5	5	4	4	3	5	112	4.31	4	3	3	10	3.33	4	4	4	4	3	4	4	4	5
776	41	4	4	3	3	14	3.5	4	5	2	4	4	5	4	5	4	5	4	5	4	4	5	4	4	5	4	5	5	5	3	4	2	5	110	4.23	3	3	4	10	3.33	3	2	3	4	3	4	3	3	3
777	29	3	3	3	3	12	3	5	5	4	4	4	5	3	2	4	4	6	4	4	4	3	3	4	4	3	4	4	3	6	3	4	5	104	4	4	4	3	11	3.67	4	2	2	3	3	2	2	1	3
778	35	3	3	4	4	14	3.5	5	5	5	5	4	6	5	5	5	6	5	6	5	6	6	3	5	4	5	5	5	5	5	4	5	5	130	5	3	4	4	11	3.67	4	3	2	3	3	4	3	3	3
779	45	3	4	3	4	14	3.5	6	5	4	6	6	6	4	5	6	6	6	6	6	6	6	4	5	5	6	5	6	6	5	6	6	5	143	5.5	3	3	4	10	3.33	3	4	4	4	3	3	3	4	3
780	43	3	4	3	3	13	3.25	5	6	5	5	3	4	3	4	4	4	4	5	5	5	4	2	3	4	4	3	4	3	4	4	4	4	105	4.04	3	4	4	11	3.67	3	4	3	2	3	3	4	2	2
781	27	4	3	3	2	12	3	5	3	5	5	6	4	6	5	6	3	4	5	3	5	4	4	4	3	4	4	4	4	4	4	4	4	112	4.31	3	4	4	11	3.67	2	3	4	3	4	4	3	4	4
782	31	3	3	3	2	11	2.75	2	2	2	3	4	2	2	1	3	2	3	4	4	3	3	2	4	4	4	3	2	3	4	3	4	4	77	2.96	5	4	4	13	4.33	3	2	4	2	4	4	3	4	2
783	50	3	3	4	4	14	3.5	4	5	4	4	5	5	5	3	5	5	4	4	6	4	4	5	4	5	5	4	4	5	4	5	4	4	116	4.46	2	3	2	7	2.33	4	4	2	3	4	3	3	3	3
784	51	2	3	2	3	10	2.5	3	3	2	3	3	4	3	3	4	3	3	3	2	2	3	3	3	3	4	2	4	3	4	4	3	3	80	3.08	4	5	4	13	4.33	4	2	2	3	3	3	3	3	2
785	45	3	3	3	4	13	3.25	3	6	5	5	4	4	3	6	4	7	5	4	5	6	3	5	5	6	3	6	4	5	5	4	4	5	122	4.69	3	3	3	9	3	4	3	3	3	4	3	2	3	3
786	32	4	5	5	5	19	4.75	4	5	5	4	4	5	6	4	4	6	6	4	5	5	6	5	4	7	4	5	6	5	5	6	5	5	130	5	3	3	3	9	3	3	3	3	3	3	3	3	3	3
787	58	3	4	3	3	13	3.25	4	4	4	5	4	5	3	4	3	4	4	4	4	4	3	3	3	5	3	4	3	4	3	4	2	5	98	3.77	4	4	3	11	3.67	2	3	2	3	4	3	3	3	3
788	24	5	5	4	5	19	4.75	4	4	4	4	3	4	4	3	4	4	4	6	4	3	3	4	4	5	4	4	3	3	3	4	3	4	99	3.81	2	3	3	8	2.67	3	3	3	3	2	2	2	3	4
789	40	4	4	3	3	14	3.5	5	5	5	5	6	4	5	4	6	5	5	4	6	5	4	5	5	7	6	4	5	4	5	5	6	5	131	5.04	2	2	2	6	2	4	3	3	3	2	4	3	3	3
790	26	4	5	4	3	16	4	4	6	5	5	4	4	5	5	5	5	4	5	4	4	5	4	5	5	4	3	6	5	3	4	5	4	118	4.54	3	2	3	8	2.67	5	5	4	4	4	5	5	3	4
791	34	3	3	4	4	14	3.5	5	5	3	3	5	5	5	5	7	5	5	4	7	4	6	5	5	6	4	6	5	6	5	5	6	5	132	5.08	3	4	3	10	3.33	2	3	3	3	3	3	4	3	2
792	36	2	3	3	2	10	2.5	4	5	5	5	5	4	5	5	6	6	4	5	6	5	6	5	4	4	4	6	5	5	5	6	6	4	130	5	3	3	3	9	3	5	3	3	4	3	3	3	3	3
793	35	4	4	4	5	17	4.25	4	3	3	3	3	4	2	4	3	5	4	3	3	4	4	4	3	4	4	4	4	4	4	4	4	4	95	3.65	4	4	4	12	4	2	3	3	4	4	3	3	3	4
794	31	3	2	3	2	10	2.5	4	3	5	2	4	3	4	4	3	3	5	2	5	3	4	3	4	2	5	3	4	3	4	4	3	3	92	3.54	4	3	5	12	4	3	3	3	2	2	2	3	3	1
795	56	3	4	3	3	13	3.25	5	7	5	6	5	6	6	6	5	6	4	6	5	6	5	4	5	4	4	5	4	4	4	5	5	5	132	5.08	2	3	3	8	2.67	5	3	4	4	4	3	4	4	4
796	47	4	4	4	4	16	4	5	7	7	5	5	4	5	6	4	4	4	5	6	6	4	5	5	6	4	5	4	5	4	4	5	5	129	4.96	4	3	3	10	3.33	3	4	3	5	3	4	4	4	3
797	53	4	3	2	4	13	3.25	4	4	5	3	4	5	4	4	2	4	3	4	6	3	4	4	5	6	6	3	4	3	6	4	4	3	107	4.12	4	3	4	11	3.67	3	3	3	3	4	3	3	3	3
798	59	3	3	3	2	11	2.75	5	4	5	4	6	4	5	4	5	4	5	5	4	4	5	4	3	3	4	4	5	5	5	4	5	3	114	4.38	3	3	3	9	3	3	3	3	3	2	3	3	2	4
799	54	4	4	3	4	15	3.75	4	6	3	6	5	6	3	7	3	5	5	5	3	4	2	4	5	5	4	3	4	5	4	4	5	6	116	4.46	4	4	5	13	4.33	4	3	3	3	3	3	4	3	3
800	41	3	4	3	2	12	3	5	4	5	4	6	5	4	4	4	4	3	4	4	5	4	4	6	4	5	4	5	5	4	4	5	4	115	4.42	5	4	4	13	4.33	4	4	3	3	4	3	3	3	3
801	45	3	5	3	4	15	3.75	5	4	5	4	4	4	4	3	3	5	5	4	4	6	4	4	4	3	4	4	3	4	3	4	4	3	104	4	2	3	3	8	2.67	3	4	4	3	4	4	4	4	5
802	32	4	4	4	4	16	4	5	6	6	4	3	5	5	5	5	4	4	6	6	5	6	5	5	6	5	4	5	4	6	4	6	5	130	5	3	4	3	10	3.33	3	3	3	4	4	4	3	4	3
803	25	3	2	3	3	11	2.75	4	4	5	5	4	4	3	3	3	5	4	5	4	5	3	3	4	4	5	4	5	4	5	3	4	4	106	4.08	5	4	4	13	4.33	3	3	4	2	4	4	3	4	4
804	37	2	3	2	3	10	2.5	6	4	4	4	4	3	6	4	4	5	4	4	5	4	3	5	4	3	4	6	4	4	6	4	4	1	109	4.19	3	4	4	11	3.67	4	4	3	3	4	3	3	4	3
805	43	2	1	2	2	7	1.75	5	5	4	4	3	5	4	5	3	4	4	5	4	3	3	4	4	3	4	3	3	4	2	3	4	3	98	3.77	4	3	4	11	3.67	1	3	2	3	2	2	2	3	2
806	22	5	4	5	3	17	4.25	4	4	6	5	5	6	4	4	4	6	5	5	5	5	4	4	5	4	4	3	5	4	6	4	5	4	120	4.62	3	3	2	8	2.67	4	4	3	4	4	4	4	3	3
807	23	4	5	5	5	19	4.75	6	4	6	5	5	7	6	7	6	7	7	6	6	7	4	6	5	5	6	5	6	6	6	4	6	5	149	5.73	3	2	3	8	2.67	3	4	4	3	4	5	4	4	3
808	24	3	3	3	3	12	3	4	4	2	3	3	4	4	3	5	5	5	4	3	6	4	4	5	4	4	4	4	5	4	5	5	4	107	4.12	4	4	5	13	4.33	3	4	3	3	3	3	3	4	4
809	22	4	4	3	4	15	3.75	4	4	3	4	5	3	4	4	3	3	5	3	5	3	4	4	5	4	3	5	5	4	5	3	3	3	101	3.88	4	4	4	12	4	3	3	3	2	2	4	4	3	3
810	34	3	3	5	2	13	3.25	4	4	4	5	4	4	6	5	5	5	5	4	6	4	4	4	4	5	4	4	4	5	4	5	5	5	118	4.54	3	3	4	10	3.33	3	3	3	3	3	3	3	3	3
811	57	3	4	3	3	13	3.25	6	6	6	7	5	5	7	6	5	6	6	4	6	5	7	4	7	4	7	4	6	5	7	5	6	4	146	5.62	3	4	4	11	3.67	4	3	3	3	3	3	3	3	4
812	40	3	3	3	4	13	3.25	5	3	6	2	5	4	3	5	3	4	5	3	4	5	3	4	3	4	3	3	4	3	5	3	4	4	100	3.85	4	3	4	11	3.67	3	2	4	3	4	4	4	5	3
813	36	4	3	3	3	13	3.25	5	5	5	4	3	6	3	4	3	4	4	4	3	4	4	4	5	4	4	4	4	4	3	4	4	3	104	4	4	3	3	10	3.33	4	3	3	3	4	3	3	3	4
814	40	3	4	4	4	15	3.75	3	3	3	3	3	4	5	5	2	5	5	4	4	4	4	4	4	5	5	4	5	3	5	4	5	4	105	4.04	4	3	3	10	3.33	3	2	3	3	2	3	3	3	3
815	43	3	4	4	4	15	3.75	5	6	6	4	7	5	7	5	6	5	6	5	5	4	5	4	6	5	5	4	4	5	4	5	4	4	131	5.04	3	3	3	9	3	3	3	3	3	3	4	3	4	4
816	53	3	3	3	4	13	3.25	4	6	4	6	4	7	5	5	6	6	4	6	5	7	5	6	6	6	5	6	4	5	5	6	4	6	139	5.35	3	2	2	7	2.33	3	3	4	3	4	4	4	4	3
817	35	3	3	3	4	13	3.25	4	5	3	5	3	5	3	5	4	4	3	5	3	4	4	6	4	4	4	4	3	5	3	5	5	5	108	4.15	4	4	4	12	4	2	2	2	4	2	2	1	2	4
818	38	3	4	3	3	13	3.25	4	4	4	5	4	4	4	5	4	5	3	3	4	4	3	3	3	4	3	3	3	4	3	4	3	4	97	3.73	4	3	3	10	3.33	4	3	4	3	4	2	3	4	3
819	48	3	3	3	3	12	3	3	3	3	2	3	3	4	4	3	3	2	2	3	3	2	3	4	3	3	5	4	4	3	4	3	3	82	3.15	3	4	4	11	3.67	3	1	2	2	3	3	3	4	2
820	39	3	4	4	4	15	3.75	6	6	7	5	7	7	6	4	6	6	6	5	6	6	5	6	5	5	6	7	6	5	5	7	5	6	151	5.81	3	3	3	9	3	3	4	4	3	3	4	3	4	4
821	43	3	2	3	3	11	2.75	5	3	3	2	4	3	2	3	2	4	3	4	4	3	2	4	3	4	3	5	2	5	5	4	3	6	91	3.5	4	4	4	12	4	3	3	4	4	3	3	3	4	3
822	31	2	2	2	3	9	2.25	1	3	3	2	4	2	4	2	3	3	4	3	2	2	4	2	3	3	2	2	3	2	2	2	3	3	69	2.65	4	5	4	13	4.33	3	3	4	2	2	3	2	2	2
823	44	3	3	3	2	11	2.75	3	6	4	6	4	6	3	6	4	6	5	6	4	5	5	5	4	5	5	6	5	5	5	4	4	6	127	4.88	2	2	3	7	2.33	4	4	5	4	5	4	4	3	4
824	38	3	3	3	4	13	3.25	5	5	5	3	6	3	5	4	4	5	5	4	5	3	5	5	5	6	6	5	5	4	5	5	5	6	124	4.77	3	4	3	10	3.33	4	2	4	4	3	4	4	4	3
825	30	4	3	3	4	14	3.5	6	5	5	5	7	7	6	5	7	5	6	7	5	6	5	4	6	6	6	6	5	3	5	7	5	7	147	5.65	3	4	4	11	3.67	3	4	3	4	3	4	3	4	3
826	41	3	3	4	3	13	3.25	5	5	6	4	5	5	5	4	4	6	5	3	3	4	5	4	5	5	5	5	4	5	6	4	7	5	124	4.77	2	4	4	10	3.33	3	3	3	3	2	3	3	2	4
827	34	4	4	4	5	17	4.25	5	6	5	5	5	4	4	4	7	5	5	5	5	6	3	4	5	4	3	5	3	5	4	5	6	5	123	4.73	2	2	2	6	2	5	4	3	5	5	4	4	5	5
828	39	4	4	4	3	15	3.75	4	5	4	4	4	4	3	4	4	3	4	5	4	4	7	6	4	6	5	5	7	5	6	3	6	4	120	4.62	3	3	3	9	3	3	3	3	3	3	3	4	3	3
829	56	4	3	4	3	14	3.5	4	5	4	3	4	5	4	3	5	5	5	4	5	5	5	5	5	4	4	6	4	4	5	4	5	4	116	4.46	4	3	3	10	3.33	4	2	3	2	3	3	4	3	2
830	28	4	4	4	5	17	4.25	6	5	5	5	4	5	5	6	4	3	5	5	4	5	5	3	4	5	4	4	5	4	3	5	4	5	118	4.54	3	3	3	9	3	3	3	3	3	3	4	4	3	3
831	60	4	3	2	3	12	3	3	4	4	4	5	3	5	4	4	3	5	4	3	3	3	5	5	5	4	3	3	4	4	6	4	4	104	4	4	4	4	12	4	3	3	3	3	4	4	4	3	4
832	23	1	2	2	1	6	1.5	4	5	7	5	5	3	5	4	5	4	4	4	4	4	3	3	3	5	3	5	2	4	3	5	3	4	106	4.08	3	5	3	11	3.67	3	2	2	2	3	3	3	3	3
833	37	4	3	4	4	15	3.75	4	4	4	4	4	4	4	4	5	5	5	5	4	6	2	4	5	7	5	7	5	5	5	5	6	5	123	4.73	3	3	3	9	3	4	4	4	3	4	4	3	5	2
834	34	3	3	3	4	13	3.25	5	5	3	5	5	5	4	4	4	6	5	4	4	5	5	6	5	6	4	5	5	5	5	5	4	5	124	4.77	3	3	3	9	3	3	3	2	5	3	3	4	3	4
835	48	5	4	4	4	17	4.25	4	5	4	6	3	4	4	4	4	4	5	3	4	3	4	3	4	4	4	4	4	4	3	2	3	4	100	3.85	2	2	3	7	2.33	5	4	5	4	4	4	4	5	4
836	58	4	4	4	4	16	4	3	2	3	4	4	4	2	5	5	3	3	2	2	3	3	3	4	3	5	6	4	3	5	4	6	4	95	3.65	4	5	4	13	4.33	4	3	4	3	3	4	3	4	2
837	44	4	4	3	4	15	3.75	5	5	3	3	4	5	6	6	5	5	3	3	4	4	4	4	5	4	4	3	4	5	6	5	3	5	113	4.35	4	5	4	13	4.33	4	3	3	4	4	4	4	4	4
838	36	3	2	3	3	11	2.75	3	4	5	6	5	5	5	5	5	5	5	5	5	6	5	3	5	4	5	4	5	5	4	4	5	3	121	4.65	3	3	3	9	3	4	3	3	3	3	3	3	3	2
839	54	4	3	4	5	16	4	6	5	5	5	5	6	5	6	5	6	4	4	4	7	4	4	6	5	5	6	5	5	5	4	6	5	133	5.12	1	2	2	5	1.67	3	4	4	5	4	4	3	4	4
840	48	2	3	3	2	10	2.5	5	4	5	5	6	3	5	5	4	5	5	4	5	5	4	4	4	4	4	5	3	4	5	6	6	4	119	4.58	5	4	4	13	4.33	4	3	4	3	3	3	3	4	3
841	39	5	4	4	3	16	4	5	7	6	4	5	5	4	6	4	4	5	5	5	5	6	5	6	5	6	5	5	4	5	5	7	6	135	5.19	3	4	4	11	3.67	2	4	4	4	4	3	4	3	3
842	50	2	2	3	3	10	2.5	5	6	5	5	5	5	5	5	6	5	5	5	5	6	5	6	6	6	4	5	6	5	4	4	6	4	134	5.15	2	3	3	8	2.67	4	4	3	4	3	3	3	3	3
843	29	2	3	4	3	12	3	4	5	4	4	3	4	5	5	5	4	4	4	5	5	4	5	3	5	4	5	4	4	4	5	5	4	113	4.35	3	3	3	9	3	2	3	3	3	3	3	4	3	2
844	60	5	4	3	4	16	4	6	5	5	5	6	6	4	4	6	5	6	5	4	5	7	6	6	7	6	5	6	4	5	6	6	5	141	5.42	3	2	3	8	2.67	3	2	4	3	3	3	3	3	3
845	45	4	3	3	3	13	3.25	5	4	6	5	7	3	5	4	5	5	6	3	5	5	4	6	3	5	3	5	4	5	5	4	4	5	121	4.65	4	4	3	11	3.67	4	4	4	3	4	4	5	4	3
846	23	2	3	3	4	12	3	5	7	4	7	6	6	4	5	4	5	4	6	4	6	5	4	5	5	5	4	5	4	5	4	5	4	128	4.92	4	3	4	11	3.67	4	2	3	3	3	3	3	4	3
847	36	4	4	4	5	17	4.25	5	5	4	5	5	4	4	5	6	6	4	6	4	3	5	5	5	5	5	5	5	5	7	6	4	5	128	4.92	2	2	2	6	2	4	4	4	2	4	3	4	3	4
848	25	4	3	4	3	14	3.5	3	3	4	4	4	3	3	3	3	3	2	3	2	4	4	4	4	3	4	4	5	3	4	3	5	5	92	3.54	3	3	4	10	3.33	2	4	3	2	3	2	3	4	3
849	53	3	4	4	3	14	3.5	6	5	4	5	4	4	5	6	5	5	5	5	4	5	5	5	4	4	5	6	4	5	4	3	4	5	122	4.69	4	3	3	10	3.33	3	2	3	4	4	4	4	2	3
850	27	2	3	3	2	10	2.5	4	4	4	4	3	3	3	3	3	4	3	4	4	3	3	3	3	5	3	4	2	5	4	4	4	4	93	3.58	3	4	3	10	3.33	3	4	2	5	3	4	3	4	4
[truncated: 11 more columns]
